# Supplementary material for: Prolonged Targeted Cardiovascular Epidural Stimulation Improves Immunological Molecular Profile: A Case Report in Chronic Severe Spinal Cord Injury
Source: Front Syst Neurosci. 2020 Oct 15;14:571011. doi: 10.3389/fnsys.2020.571011 (PMC7593242; doi:10.3389/fnsys.2020.571011)
Supplement: SUPPLEMENTARY TABLE 1 — Lists of differentially expressed genes. Gene symbols of differentially expressed genes (with redundant gene symbols removed as described in “Materials and Methods” section) are provided for each comparison as described in the text. Worksheets “SCI Pre CVscES vs. AB DE genes” lists the genes differentially expressed in the participant with SCI before CV-scES compared to able-bodied persons, “PCA Component loadings” shows the transcript loading components for each of five PCs in the PCA comparing the participant with SCI to the able-bodied persons, “SCI Post vs. Pre CVscES DE genes lists the genes differentially expressed in the participant with SCI after the 97 sessions compared to before the CV-scES. [file Table_1.XLSX]

## Sheet: PCA Component loadings SCIvsCtr
Variable NCBI Ref Sequence	Gene Symbol	PC 1	PC 2	PC 3	PC 4	PC 5
NM_000016	ACADM	-0.374852	0.904779	0.102104	0.174458	8.50638e-16
NM_000017	ACADS	-0.412135	-0.894233	-0.0741234	0.158107	-3.50732e-16
NM_000018	ACADVL	-0.599494	-0.772136	0.207113	0.038948	-5.90491e-16
NM_000019	ACAT1	0.868413	0.327821	-0.245436	-0.27956	-2.81895e-16
NM_000021	PSEN1	0.785224	0.608418	0.114757	0.00905826	-1.51014e-15
NM_000022	ADA	-0.507831	-0.534982	0.658168	-0.150719	-3.47585e-16
NM_000024	ADRB2	-0.992996	0.086797	-0.0596153	-0.0535927	-2.0838e-17
NM_000026	ADSL	-0.500036	-0.828485	0.156386	0.197789	-3.73751e-16
NM_000027	AGA	0.696381	-0.0710803	-0.704006	-0.119904	2.84756e-16
NM_000031	ALAD	0.970599	0.154531	0.0464279	-0.178611	7.04819e-16
NM_000032	ALAS2	-0.967346	0.0221901	-0.237662	-0.0852378	5.6979e-16
NM_000033	ABCD1	-0.376375	-0.792998	0.463667	0.120454	-4.11349e-16
NM_000037	ANK1	-0.988852	-0.103092	0.0542412	-0.0927475	-1.64388e-16
NM_000038	APC	-0.928995	0.18052	-0.300452	0.118784	1.58606e-16
NM_000043	FAS	-0.719386	0.691419	0.0329145	0.0577904	-4.63371e-16
NM_000045	ARG1	-0.827844	-0.383644	0.268893	-0.308524	-2.92606e-16
NM_000046	ARSB	0.133109	0.650875	-0.686806	-0.294859	1.81614e-15
NM_000048	ASL	0.279369	-0.651239	-0.701816	0.0727728	-1.53564e-16
NM_000051	ATM	-0.895438	0.394132	-0.2058	-0.0222926	5.01029e-16
NM_000052	ATP7A	-0.991384	0.0476028	-0.119719	0.0236514	-2.22419e-16
NM_000056	BCKDHB	0.916548	0.30541	-0.0790286	0.245803	2.25966e-16
NM_000057	BLM	-0.425668	0.89343	0.125484	-0.0695891	5.81249e-16
NM_000059	BRCA2	-0.988635	0.147792	-0.0269375	0.00569411	2.36092e-16
NM_000060	BTD	0.948154	-0.228602	0.143801	0.167531	-4.47233e-16
NM_000061	BTK	0.988433	0.061279	-0.121227	0.0674432	-6.2021e-17
NM_000064	C3	0.690404	-0.429799	-0.470592	0.342283	6.13719e-17
NM_000067	CA2	-0.932022	0.0130083	-0.0732055	0.354693	-8.04881e-18
NM_000072	CD36	0.510856	0.299102	-0.740081	-0.319131	1.36635e-16
NM_000073	CD3G	-0.378437	0.535844	-0.531663	-0.535716	-4.25576e-16
NM_000074	CD40LG	0.970416	0.0771972	0.194801	-0.119939	-2.85618e-16
NM_000075	CDK4	0.979603	-0.145037	-0.0939686	-0.102532	-2.00196e-16
NM_000080	CHRNE	0.487145	-0.823679	-0.0852674	-0.277437	-4.60525e-16
NM_000081	LYST	-0.943026	0.315794	-0.0986936	0.0351406	3.30101e-16
NM_000082	ERCC8	-0.958152	0.0361366	-0.247484	-0.13925	1.98967e-17
NM_000084	CLCN5	0.656534	0.663765	0.358146	-0.0104876	2.75583e-16
NM_000097	CPOX	-0.886017	0.427539	0.179194	-0.00858618	4.15736e-16
NM_000098	CPT2	0.655914	-0.64071	-0.398811	-0.0147005	-4.80519e-16
NM_000099	CST3	0.386164	-0.908454	0.155099	0.0391621	-6.31895e-16
NM_000100	CSTB	0.99768	-0.0671928	0.010393	-0.00338794	9.49912e-16
NM_000101	CYBA	-0.803332	-0.549366	0.118565	0.196968	-3.68892e-16
NM_000104	CYP1B1	-0.675137	0.733014	0.0457507	0.069193	6.53241e-16
NM_000107	DDB2	0.840475	-0.191248	-0.506917	0.00787589	8.44481e-17
NM_000108	DLD	0.268987	0.91414	-0.303071	0.0118794	2.0495e-16
NM_000110	DPYD	-0.822325	0.567896	-0.019654	0.0298074	-9.17965e-16
NM_000112	SLC26A2	-0.677889	0.728388	-0.0976174	-0.0197038	1.9063e-16
NM_000113	TOR1A	0.989973	0.0786852	0.0139007	-0.11649	-7.50722e-16
NM_000116	TAZ	0.968009	-0.235503	-0.0845439	-0.0186929	6.90498e-18
NM_000117	EMD	0.895328	-0.288646	0.331407	-0.0723985	5.24759e-17
NM_000119	EPB42	-0.880536	-0.361741	-0.300425	-0.0595351	3.25387e-16
NM_000121	EPOR	0.315768	-0.504546	0.769505	0.231487	-1.12435e-16
NM_000122	ERCC3	0.951501	-0.231111	-0.201998	-0.0207219	-1.3468e-16
NM_000123	ERCC5	0.965377	0.0706036	-0.23667	0.0839632	-2.59633e-15
NM_000124	ERCC6	-0.746559	0.362259	0.391472	0.397703	2.29732e-16
NM_000126	ETFA	-0.916815	-0.303884	0.249874	-0.0683249	9.03122e-16
NM_000127	EXT1	0.99407	-0.0592295	-0.0873927	-0.0260744	-3.74415e-16
NM_000129	F13A1	0.445505	0.555758	0.383963	-0.587564	1.66763e-15
NM_000130	F5	0.00582857	0.38227	0.806591	-0.450829	3.57249e-15
NM_000135	FANCA	0.585982	0.537727	0.508522	-0.32997	-2.4844e-17
NM_000136	FANCC	0.0145307	-0.290545	-0.942229	0.166065	6.92226e-17
NM_000137	FAH	-0.117962	-0.896376	0.422239	0.0656474	-3.75245e-16
NM_000139	MS4A2	0.866098	0.139444	-0.115183	0.466006	2.19278e-16
NM_000140	FECH	-0.987513	0.0598482	-0.145076	-0.0137647	2.56068e-17
NM_000143	FH	0.986695	0.15123	-0.0509544	-0.0310786	-7.99655e-17
NM_000144	FXN	0.825024	-0.135169	-0.546561	-0.0483392	3.38637e-16
NM_000146	FTL	-0.744321	-0.559374	0.358241	0.0689225	-5.5429e-16
NM_000147	FUCA1	0.957576	0.0837345	-0.0829436	0.262978	3.09841e-17
NM_000153	GALC	-0.819009	0.238022	-0.515626	0.0818485	5.63347e-16
NM_000154	GALK1	-0.853269	-0.4993	0.0833861	-0.12521	-2.66212e-16
NM_000155	GALT	-0.261441	-0.860508	0.381288	-0.213998	-3.00913e-16
NM_000157	GBA	0.879145	0.0176619	0.474576	-0.0396301	-1.17939e-16
NM_000158	GBE1	-0.209056	0.85202	0.479442	-0.0222214	2.61675e-15
NM_000159	GCDH	0.19752	-0.917012	0.232501	-0.256939	-3.42248e-16
NM_000161	GCH1	-0.0226803	0.931623	-0.360662	-0.0385639	7.19776e-16
NM_000167	GK	-0.878768	0.392632	0.0575647	-0.26513	-2.2731e-16
NM_000169	GLA	0.958324	-0.156678	0.148052	0.187478	-1.10621e-15
NM_000173	GP1BA	-0.384027	-0.684466	0.39825	0.47479	-2.03853e-16
NM_000174	GP9	-0.927184	-0.329815	0.177439	-0.00816812	-2.26206e-16
NM_000175	GPI	0.893644	-0.43899	0.023034	0.0903231	1.16894e-16
NM_000176	NR3C1	-0.956099	0.265232	0.00488914	0.12451	2.25465e-16
NM_000178	GSS	0.83346	-0.505204	-0.223675	-0.00914795	-3.80535e-16
NM_000179	MSH6	0.647508	0.694025	0.308207	-0.063804	7.69016e-16
NM_000181	GUSB	0.448474	-0.607591	0.343722	0.558174	3.88474e-16
NM_000182	HADHA	0.984589	-0.0773786	-0.153707	0.0311737	1.52826e-16
NM_000183	HADHB	0.952978	0.242866	0.181122	0.00666145	8.51747e-17
NM_000184	HBG2	0.941907	0.324363	-0.0144817	0.0859722	8.21243e-16
NM_000186	CFH	-0.637727	0.0318889	-0.145591	0.755706	7.86943e-17
NM_000187	HGD	-0.903161	-0.392213	0.174303	0.00935498	-2.40594e-16
NM_000188	HK1	0.92154	-0.0491747	-0.384418	0.0238494	-5.27085e-16
NM_000189	HK2	-0.374922	0.923393	0.037995	0.0730406	-4.06801e-16
NM_000191	HMGCL	0.829545	-0.506914	0.229695	0.0461873	4.38893e-16
NM_000194	HPRT1	-0.639885	0.646958	0.29839	-0.28802	2.67641e-16
NM_000195	HPS1	0.917074	-0.331497	-0.113163	-0.190473	-2.29352e-16
NM_000201	ICAM1	0.993051	-0.085285	0.0582909	0.0563794	3.21195e-16
NM_000202	IDS	-0.246987	0.577258	0.731415	0.26609	-3.16516e-16
NM_000206	IL2RG	0.997524	0.0544592	-0.0397394	-0.0200212	1.32553e-16
NM_000208	INSR	0.270384	0.56276	0.778146	0.068426	1.72525e-16
NM_000210	ITGA6	-0.723345	0.486371	-0.147229	-0.467482	2.02122e-16
NM_000211	ITGB2	-0.733193	-0.668482	0.0175963	0.123494	-6.36921e-16
NM_000212	ITGB3	-0.879321	0.450011	-0.0675102	0.140453	8.26149e-16
NM_000214	JAG1	-0.978684	0.132945	-0.156084	-0.0119132	1.29273e-16
NM_000215	JAK3	0.817317	-0.407859	0.241272	-0.327768	-8.39277e-16
NM_000218	KCNQ1	-0.966092	-0.237311	0.0960039	-0.0336683	-1.94113e-16
NM_000219	KCNE1	0.343475	-0.78981	0.505295	0.0538677	-4.59721e-16
NM_000229	LCAT	0.494543	-0.766381	0.373135	-0.169877	-4.30823e-16
NM_000232	SGCB	-0.793906	0.510487	-0.261853	-0.201369	-7.63497e-17
NM_000235	LIPA	0.879143	-0.398716	-0.26102	0.00118475	-3.60265e-16
NM_000237	LPL	-0.308176	0.842962	-0.375415	0.231312	5.97801e-16
NM_000239	LYZ	0.536791	0.631507	-0.544163	0.130158	-9.17702e-16
NM_000243	MEFV	-0.957672	-0.190984	-0.128825	0.172609	4.62365e-16
NM_000249	MLH1	0.939706	0.0225059	-0.34088	-0.015735	1.01805e-17
NM_000250	MPO	0.423698	-0.354249	0.804093	-0.220049	-4.05426e-16
NM_000251	MSH2	-0.83252	-0.449667	0.214852	-0.24197	-2.77456e-16
NM_000252	MTM1	-0.832279	0.543385	-0.0915762	0.0604867	9.73372e-16
NM_000254	MTR	-0.738104	0.659968	0.139325	0.0152974	6.87354e-16
NM_000255	MUT	0.424045	0.847465	0.0339576	0.317547	8.23996e-16
NM_000256	MYBPC3	-0.695048	-0.694666	0.178978	0.0481133	-3.77168e-16
NM_000259	MYO5A	-0.862199	0.0383242	-0.493236	0.108912	-8.43914e-16
NM_000262	NAGA	-0.0689233	-0.829619	0.36714	-0.414958	-1.04953e-15
NM_000263	NAGLU	-0.541361	-0.833947	-0.0234467	0.104454	-6.67771e-16
NM_000265	NCF1	0.23434	-0.823682	0.440628	0.26922	-3.16079e-16
NM_000267	NF1	-0.84821	0.440014	-0.292704	-0.0353872	-1.43651e-16
NM_000268	NF2	0.965077	-0.12632	-0.221016	0.0618244	3.26494e-17
NM_000269	NME1	0.73163	-0.546305	-0.342355	-0.221498	-1.28318e-16
NM_000270	PNP	-0.0720846	-0.933121	-0.279814	-0.213991	1.22835e-17
NM_000271	NPC1	0.664497	0.324143	-0.167037	0.652284	8.22567e-16
NM_000274	OAT	0.710363	0.537454	0.454107	0.0177121	1.62069e-15
NM_000276	OCRL	0.778367	0.619013	-0.0892373	-0.0548014	2.47155e-16
NM_000281	PCBD1	-0.659403	-0.269599	0.624498	-0.320167	4.83233e-17
NM_000282	PCCA	0.492601	-0.181618	-0.834101	0.169221	1.01568e-16
NM_000284	PDHA1	0.740927	-0.152459	-0.654025	-0.00589198	2.18367e-17
NM_000285	PEPD	0.588473	-0.668914	-0.451315	-0.0506754	-2.80029e-16
NM_000286	PEX12	-0.392618	0.828849	0.362754	-0.165135	-6.74095e-17
NM_000287	PEX6	0.454064	-0.683537	-0.538506	-0.191348	-3.03573e-16
NM_000288	PEX7	-0.931587	-0.226746	-0.271792	0.0828302	-6.45189e-17
NM_000289	PFKM	0.295892	-0.792958	0.165722	-0.506163	-5.64514e-16
NM_000291	PGK1	0.993432	-0.0310369	0.0748597	-0.0807831	-6.69186e-16
NM_000292	PHKA2	0.984419	-0.163611	-0.0562944	-0.0313447	1.04501e-15
NM_000293	PHKB	-0.794147	0.323878	-0.342909	-0.383206	1.26832e-16
NM_000294	PHKG2	-0.0527239	-0.996865	-0.0580399	0.0106111	-2.99668e-16
NM_000295	SERPINA1	0.920215	0.20971	0.326431	-0.0516634	4.57255e-17
NM_000296	PKD1	0.354498	-0.00125445	0.933861	-0.0472507	-1.42151e-16
NM_000297	PKD2	-0.741764	0.532904	0.086679	-0.397851	-1.25796e-16
NM_000302	PLOD1	0.446037	-0.801434	0.276093	0.287276	-4.76322e-16
NM_000303	PMM2	-0.128746	-0.953991	-0.218213	-0.160339	5.34754e-16
NM_000305	PON2	0.691611	0.217292	-0.684065	-0.0807061	1.53572e-16
NM_000308	CTSA	0.856831	-0.0442286	0.512062	0.0409569	-5.06751e-16
NM_000309	PPOX	-0.257756	-0.522743	0.810322	0.060656	-4.16143e-16
NM_000310	PPT1	0.920874	-0.24044	-0.306744	0.00935191	-4.55534e-16
NM_000311	PRNP	-0.624918	0.571201	0.495544	0.194016	2.79708e-16
NM_000313	PROS1	-0.883558	0.408143	-0.155603	0.168915	2.97213e-16
NM_000314	PTEN	-0.946877	0.294613	0.124475	-0.0336561	9.36536e-16
NM_000318	PEX2	-0.994229	0.0513784	-0.0282772	-0.0898246	-7.27377e-17
NM_000320	QDPR	0.882721	-0.415895	0.203429	0.0803242	-4.19127e-16
NM_000321	RB1	-0.739982	0.669954	-0.0582331	-0.0140772	-4.1884e-16
NM_000324	RHAG	-0.99306	-0.0708393	-0.0471617	-0.081171	-2.77447e-17
NM_000328	RPGR	-0.561099	0.809538	-0.0338574	0.169322	2.32111e-16
NM_000332	ATXN1	-0.393552	0.906524	0.133909	0.0734783	4.17927e-16
NM_000333	ATXN7	-0.969558	-0.080749	-0.0103711	0.230932	1.80138e-16
NM_000342	SLC4A1	-0.899455	0.280304	-0.149164	-0.300267	1.04371e-15
NM_000344.1	SMN1	0.628784	0.0301954	-0.767633	-0.120238	1.10135e-16
NM_000344	SMN1	0.711913	0.207309	-0.297415	-0.601454	-1.8517e-16
NM_000345	SNCA	-0.98473	0.0745981	-0.147105	0.0556971	-2.58151e-16
NM_000351	STS	0.2493	0.31827	-0.911846	0.0713468	2.34747e-16
NM_000355	TCN2	0.912372	-0.382951	0.122507	-0.0769314	-2.84457e-16
NM_000356	TCOF1	0.513537	-0.136566	0.832155	-0.15858	-2.44213e-16
NM_000358	TGFBI	0.967974	-0.201763	-0.111586	0.0993297	-6.85129e-16
NM_000361	THBD	-0.679844	0.499406	0.351074	0.40639	1.25615e-16
NM_000365	TPI1	0.945767	-0.324546	0.0123658	0.00647118	3.57961e-16
NM_000367	TPMT	0.0745928	0.599052	-0.65416	-0.455684	-5.17131e-16
NM_000368	TSC1	-0.203934	0.502456	-0.838033	-0.0604128	3.4659e-16
NM_000373	UMPS	0.95199	0.29675	0.0750199	-0.00511549	8.07702e-17
NM_000374	UROD	-0.32343	-0.799669	0.504106	0.0424191	-6.81119e-16
NM_000375	UROS	0.146596	-0.263785	-0.950546	-0.0734157	-2.58355e-16
NM_000376	VDR	0.981344	0.0114966	-0.190873	0.0199651	9.67848e-18
NM_000377	WAS	0.912672	-0.146817	0.380174	0.0307129	-1.74658e-16
NM_000380	XPA	0.320749	-0.0493304	-0.927393	0.186088	5.10631e-16
NM_000382	ALDH3A2	0.960447	0.227772	-0.121568	-0.104318	8.96816e-16
NM_000386	BLMH	0.993053	0.0897849	0.00732915	0.075703	3.48243e-16
NM_000387	SLC25A20	0.772904	0.625445	0.106928	0.00204889	1.39905e-15
NM_000389	CDKN1A	-0.166733	-0.0135747	0.985535	-0.0271442	-2.08365e-16
NM_000390	CHM	-0.618245	0.321834	-0.693324	0.183024	1.46488e-17
NM_000391	TPP1	0.97592	0.211427	0.0512808	0.0157512	5.75259e-17
NM_000392	ABCC2	-0.352043	0.340617	-0.843513	0.220298	2.33973e-16
NM_000395	CSF2RB	-0.776773	0.513384	0.353765	-0.0889439	1.48639e-15
NM_000396	CTSK	0.975007	-0.122214	-0.0579357	0.176264	3.89544e-16
NM_000397	CYBB	0.785388	0.548841	-0.276256	-0.074976	1.61416e-15
NM_000398	CYB5R3	0.745223	-0.651083	0.11492	0.0867614	-3.19189e-16
NM_000400	ERCC2	0.821691	-0.461832	-0.317949	-0.102191	-1.72785e-16
NM_000401	EXT2	0.789062	-0.123716	-0.601602	-0.0122728	3.6192e-17
NM_000402	G6PD	-0.512985	-0.842451	0.141283	0.0846344	-3.91985e-16
NM_000404	GLB1	-0.206428	-0.904093	-0.194232	0.319808	-3.95441e-16
NM_000405	GM2A	0.931586	0.112104	0.275072	-0.209561	-9.57432e-17
NM_000408	GPD2	-0.424224	0.890803	-0.149897	-0.063525	9.87742e-16
NM_000410	HFE	0.189145	-0.832433	0.350727	-0.385057	-7.29502e-16
NM_000414	HSD17B4	0.954065	0.219619	0.203781	0.00115199	5.47418e-16
NM_000416	IFNGR1	-0.772561	0.538757	0.317205	0.110781	-2.50025e-15
NM_000417	IL2RA	0.893405	0.149807	0.321798	-0.275376	2.22147e-17
NM_000418	IL4R	-0.685687	-0.553147	0.473061	0.00858473	4.04088e-16
NM_000419	ITGA2B	0.233725	-0.713624	0.657485	0.0618648	-1.72923e-16
NM_000420.1	KEL	-0.879317	-0.460803	0.0342879	0.115265	-2.00028e-16
NM_000421	KRT10	0.956319	0.181845	0.0639563	-0.219762	-3.0585e-16
NM_000428	LTBP2	-0.80381	-0.58431	-0.00690262	-0.11146	-2.89505e-16
NM_000430	PAFAH1B1	0.702908	0.700562	0.099093	0.072891	-4.91406e-16
NM_000431	MVK	0.95684	-0.0924421	0.139967	-0.237319	-4.4251e-18
NM_000433	NCF2	0.382903	-0.772912	0.490937	0.122363	3.229e-16
NM_000434.3	NEU1	0.895577	-0.43555	-0.0706057	0.0570258	-2.69473e-16
NM_000437	PAFAH2	0.971088	0.044726	-0.230163	0.0448697	-1.6007e-16
NM_000442	PECAM1	0.967107	-0.0173604	0.119487	0.223888	-6.25574e-16
NM_000443	ABCB4	-0.259856	0.719695	-0.2946	0.572473	7.77454e-16
NM_000445	PLEC	-0.624569	-0.688731	-0.366782	-0.0321684	-4.40894e-16
NM_000447	PSEN2	0.95984	-0.268768	-0.00905681	0.0799357	-7.35499e-17
NM_000449	RFX5	0.697346	-0.124684	-0.705806	-0.001177	3.59481e-17
NM_000454	SOD1	-0.177439	-0.828163	0.351865	-0.398562	-5.59681e-16
NM_000455	STK11	-0.748335	-0.64165	-0.167322	0.0168328	-2.34028e-16
NM_000456	SUOX	0.436769	0.0378411	0.739647	-0.510611	-2.57671e-16
NM_000462	UBE3A	-0.991972	-0.0376021	-0.0963899	0.0727133	8.1784e-17
NM_000465	BARD1	-0.955142	0.216033	-0.162141	0.121424	2.8285e-16
NM_000466	PEX1	-0.0733351	-0.188891	-0.954941	0.216863	8.40988e-17
NM_000476	AK1	-0.681255	-0.711786	-0.15486	-0.0725978	-3.90806e-16
NM_000478	ALPL	0.751998	-0.474134	0.28651	-0.357223	-2.51224e-17
NM_000481	AMT	0.735752	-0.615232	0.281972	0.0254985	-2.82217e-16
NM_000484	APP	0.959183	-0.0861832	0.169636	0.209196	2.15393e-17
NM_000485	APRT	-0.460093	-0.885793	0.0600629	0.0087713	-5.9514e-16
NM_000487	ARSA	-0.808754	-0.328116	0.1894	-0.449872	-4.45786e-16
NM_000489	ATRX	-0.92329	0.37968	-0.0320896	0.0484735	2.57049e-16
NM_000494	COL17A1	0.458316	-0.694358	0.519751	-0.194095	-3.48565e-16
NM_000512	GALNS	0.76761	-0.341149	-0.542443	0.0121496	7.6104e-18
NM_000516	GNAS	-0.901913	-0.425334	-0.0266992	0.0702263	-1.49421e-16
NM_000517	HBA2	0.985659	-0.149123	-0.0751376	0.0243359	1.8236e-16
NM_000518	HBB	0.980647	0.0364728	-0.184811	-0.0533576	-3.95944e-16
NM_000519	HBD	0.905342	0.382379	0.138091	-0.122772	5.6252e-17
NM_000520	HEXA	0.858764	-0.375335	0.265637	0.226021	-8.5289e-16
NM_000521	HEXB	0.923534	0.374232	-0.0828366	0.0131548	1.57981e-15
NM_000528	MAN2B1	0.110701	-0.971966	0.113826	0.173409	-6.21464e-16
NM_000530	MPZ	-0.0612447	-0.756776	0.645193	0.0852384	-4.25858e-16
NM_000532	PCCB	0.852721	-0.399436	-0.303072	-0.146509	-1.30864e-16
NM_000534	PMS1	-0.686804	0.475478	0.408288	0.368133	3.8142e-16
NM_000535	PMS2	0.462105	0.11711	-0.867736	-0.140638	1.55934e-16
NM_000538	RFXAP	-0.893943	0.445821	0.0162344	-0.0429652	9.72006e-17
NM_000543	SMPD1	0.995373	-0.0736279	0.0309648	0.0534101	-3.86452e-17
NM_000544.1	TAP2	0.879607	0.33544	0.151954	-0.301135	-3.82703e-16
NM_000546	TP53	0.902878	-0.0115776	-0.388403	0.183902	1.29384e-16
NM_000551	VHL	-0.134587	0.969849	-0.167649	0.114773	5.54057e-16
NM_000552	VWF	0.359906	-0.535878	0.0918159	0.758203	6.21284e-18
NM_000553	WRN	-0.97576	0.216587	-0.0294069	0.0108533	5.46015e-16
NM_000558	HBA1	0.981921	-0.0456387	-0.183701	0.00131904	-4.45985e-17
NM_000559	HBG1	0.684936	0.609416	-0.343352	0.203923	8.42513e-16
NM_000560	CD53	0.9991	0.0274864	0.0271354	0.0175437	6.48235e-16
NM_000564	IL5RA	0.819048	0.248356	-0.235776	0.460315	3.01929e-16
NM_000565	IL6R	0.959505	0.260775	-0.106495	0.00215633	1.55107e-15
NM_000566	FCGR1A	0.307996	0.303813	0.155624	-0.888041	-2.02079e-16
NM_000569	FCGR3A	0.605134	-0.320482	-0.710048	0.164122	-5.59691e-17
NM_000570	FCGR3B	0.936401	0.166918	0.0968096	-0.293119	-6.37118e-16
NM_000573	CR1	-0.972112	0.226993	0.0170197	-0.0564103	-8.01406e-19
NM_000574	CD55	-0.231231	0.907292	0.106024	0.334832	5.54788e-16
NM_000576	IL1B	-0.228388	-0.0111657	0.824852	-0.517042	-3.50656e-16
NM_000578	SLC11A1	-0.559837	-0.787614	0.252389	-0.0504592	-6.33263e-16
NM_000579	CCR5	0.885324	0.257847	-0.0572186	-0.382677	-8.43735e-17
NM_000581	GPX1	-0.90469	-0.415437	0.0940149	-0.0103977	-4.44426e-16
NM_000582	SPP1	0.787535	-0.429962	0.282055	-0.339655	-6.75098e-16
NM_000584	CXCL8	-0.990124	0.0893178	-0.107899	-0.00593631	1.99632e-16
NM_000585	IL15	-0.697374	0.706212	-0.087664	-0.0851415	2.61955e-16
NM_000591	CD14	-0.163146	-0.912841	0.374001	0.0150685	-1.44525e-15
NM_000593.4	TAP1	-0.887455	-0.447481	0.0681805	-0.0868051	3.06675e-16
NM_000594.7	TNF	0.811609	-0.128444	-0.559789	0.106912	-2.06078e-16
NM_000595	LTA	0.962651	0.00888044	0.252777	-0.0965871	-9.66667e-17
NM_000598	IGFBP3	0.921697	0.25036	-0.261086	-0.140103	-2.30623e-16
NM_000601	HGF	-0.85648	0.502345	-0.0689503	0.0966247	3.11345e-16
NM_000607	ORM1	-0.0394472	-0.932287	0.271044	-0.236262	-6.41102e-16
NM_000608	ORM2	0.415016	-0.858832	-0.137391	-0.267007	-5.22999e-16
NM_000610	CD44	-0.981395	-0.183416	-0.00716857	0.0563071	-1.00481e-16
NM_000611	CD59	-0.930115	-0.0471724	-0.354148	-0.0850928	-5.23169e-16
NM_000615	NCAM1	0.748474	0.564721	0.169176	0.303738	4.26753e-16
NM_000616	CD4	0.996237	0.0548189	0.0274592	0.0612515	2.93842e-17
NM_000617	SLC11A2	-0.402717	0.886688	0.174041	0.14599	4.06046e-16
NM_000626	CD79B	0.024223	-0.77802	-0.587129	0.222211	-4.37258e-16
NM_000628	IL10RB	0.942998	0.279413	-0.146207	-0.106334	-3.12785e-16
NM_000629	IFNAR1	0.135297	0.942998	0.178937	-0.245827	-1.09315e-15
NM_000631.1	NCF4	0.127031	-0.847682	0.515066	-0.00242391	-4.77366e-16
NM_000632	ITGAM	0.948434	-0.284052	-0.13994	-0.0142772	-8.92411e-16
NM_000633	BCL2	0.531724	0.743967	-0.0154153	-0.404407	-2.53249e-16
NM_000634	CXCR1	0.893316	-0.366886	0.258316	-0.0255799	-3.9399e-16
NM_000635	RFX2	-0.114036	-0.781696	-0.181538	-0.585654	-1.22514e-15
NM_000636	SOD2	-0.981083	0.189243	0.00200999	0.0407247	8.16322e-17
NM_000637	GSR	-0.785564	-0.28487	0.471219	0.282295	5.63817e-16
NM_000639	FASLG	0.836679	0.462901	-0.1135	0.269832	3.06479e-16
NM_000642	AGL	-0.664691	-0.116612	-0.685477	0.273327	8.71819e-17
NM_000643	AGL	-0.824108	0.545484	-0.10802	-0.107815	3.04714e-16
NM_000644	AGL	-0.861715	0.480203	-0.128831	0.101264	1.54018e-16
NM_000646	AGL	-0.8462	0.468333	-0.144568	0.209071	3.47474e-16
NM_000651	CR1	-0.94659	-0.264849	0.129492	-0.130591	-2.84908e-16
NM_000655	SELL	0.942922	0.31388	-0.108281	0.0255571	3.12832e-16
NM_000660	TGFB1	0.962293	-0.266973	0.0275925	0.044222	5.56708e-17
NM_000661	RPL9	-0.979829	-0.163419	-0.00498851	-0.114907	-1.79362e-16
NM_000662	NAT1	-0.883606	-0.0293907	0.282812	-0.372012	-2.37198e-16
NM_000663	ABAT	0.925078	0.272618	-0.00971224	-0.264226	-5.01073e-17
NM_000671	ADH5	0.863941	0.340884	0.205282	-0.308649	-1.4938e-15
NM_000677	ADORA3	0.827178	0.0141556	0.561761	-0.000307042	-4.91098e-17
NM_000687	AHCY	0.916039	-0.131095	-0.376105	-0.0472339	-1.30507e-16
NM_000688	ALAS1	0.772548	-0.50173	-0.315795	0.227398	-1.08728e-16
NM_000689	ALDH1A1	0.904643	0.380135	-0.130635	-0.141609	-3.90919e-17
NM_000690	ALDH2	0.734494	-0.672518	-0.0900234	-0.0115527	-3.57688e-16
NM_000692	ALDH1B1	0.891802	0.414707	0.169032	0.0643055	2.1697e-16
NM_000696	ALDH9A1	0.955402	0.289103	-0.00903579	0.0595329	4.46008e-16
NM_000697	ALOX12	0.919631	0.302268	0.248403	-0.034763	8.1797e-17
NM_000698	ALOX5	-0.730209	-0.56361	0.384881	-0.0316978	-1.00526e-16
NM_000700	ANXA1	-0.78666	0.018905	-0.615851	-0.0392013	3.00594e-15
NM_000701	ATP1A1	0.93368	-0.224212	-0.277531	0.0307732	1.62986e-17
NM_000709	BCKDHA	-0.171237	-0.962834	0.0689159	0.197177	-2.92766e-16
NM_000712	BLVRA	0.886682	0.0467263	-0.450638	-0.0923925	-2.12624e-16
NM_000713	BLVRB	-0.929604	-0.348755	0.113683	-0.0358204	-1.56515e-17
NM_000714	TSPO	-0.82313	-0.521977	0.221216	-0.0325623	-2.04961e-16
NM_000717	CA4	0.199561	-0.495999	0.816367	-0.218414	-6.22815e-16
NM_000723	CACNB1	0.917935	-0.363399	-0.122845	0.101223	-1.46441e-16
NM_000732	CD3D	-0.668028	-0.70551	0.0502086	-0.231242	-4.36955e-16
NM_000733	CD3E	0.993188	0.0937485	-0.0236913	-0.0650266	8.86325e-17
NM_000734	CD247	0.917798	-0.368709	-0.00922802	0.147022	1.85139e-16
NM_000747	CHRNB1	-0.545891	-0.833205	0.0636886	-0.0609649	-1.08194e-16
NM_000757	CSF1	0.380376	-0.758227	-0.529281	-0.0163416	-1.97851e-16
NM_000760	CSF3R	0.739665	-0.66211	0.116539	-0.0304005	-1.44839e-16
NM_000784	CYP27A1	0.818094	-0.508132	0.25337	0.0912553	-3.3428e-16
NM_000788	DCK	-0.884456	0.325222	-0.190393	-0.275169	-1.39503e-16
NM_000791	DHFR	0.862252	0.0263278	0.0819545	0.499111	3.55195e-16
NM_000801	FKBP1A	0.994417	0.0114438	0.104271	-0.0114217	5.88454e-16
NM_000803	FOLR2	0.912877	-0.365473	0.135328	-0.121537	-2.93168e-16
NM_000804	FOLR3	-0.802195	-0.415022	0.357403	-0.237704	-4.77714e-16
NM_000819.1	GART	0.972752	0.228758	0.0306682	-0.0219562	1.18035e-16
NM_000820	GAS6	-0.628672	-0.715694	0.133813	-0.273216	-3.04431e-16
NM_000821	GGCX	0.978158	0.0045683	-0.196792	0.066779	3.85995e-17
NM_000825	GNRH1	0.833798	0.441391	-0.331548	0.00549481	4.65497e-17
NM_000837	GRINA	0.265527	-0.88352	0.384752	-0.0292133	-5.36255e-16
NM_000848	GSTM2	0.900395	-0.412416	0.104929	0.0905064	-2.8483e-16
NM_000849	GSTM3	0.501802	0.0431798	0.796506	-0.334526	-2.48374e-16
NM_000850	GSTM4	-0.383665	0.185714	0.34943	0.834392	3.91305e-16
NM_000852	GSTP1	-0.0805415	-0.977152	0.110333	0.162832	-4.82714e-16
NM_000857	GUCY1B1	-0.988115	0.0530285	-0.0366482	-0.13955	-6.62211e-17
NM_000858	GUK1	-0.918818	-0.359188	0.163575	3.13789e-05	-4.49836e-16
NM_000859	HMGCR	-0.70928	0.677893	0.0577663	0.184518	2.91168e-16
NM_000873	ICAM2	-0.577636	-0.41435	0.70325	-0.00944893	-3.80686e-16
NM_000874	IFNAR2	0.615579	0.677505	0.401908	-0.0227907	2.89398e-16
NM_000875	IGF1R	-0.85214	-0.162145	0.369553	0.333163	9.09894e-16
NM_000876	IGF2R	0.784732	-0.423281	-0.26126	0.369828	3.59787e-15
NM_000878	IL2RB	0.970912	0.0494556	0.0244983	0.232989	1.76418e-16
NM_000884	IMPDH2	0.687786	-0.724539	0.0446295	-0.00147431	7.72442e-16
NM_000885	ITGA4	-0.694182	0.686026	-0.21706	-0.0190792	1.00752e-15
NM_000887	ITGAX	0.899354	-0.393653	-0.190136	-0.00697312	2.14128e-17
NM_000889	ITGB7	0.41391	-0.894386	-0.119618	-0.120184	-1.87725e-16
NM_000891	KCNJ2	-0.788534	0.551691	0.0491747	-0.26727	-3.96509e-16
NM_000892	KLKB1	0.84203	-0.459885	0.281875	0.00608486	-3.45347e-16
NM_000895	LTA4H	0.939517	0.317365	0.0841611	-0.0974835	-1.77891e-15
NM_000896	CYP4F3	0.721468	0.442522	-0.0929361	-0.524424	4.23036e-15
NM_000901	NR3C2	-0.606492	-0.21376	-0.572262	-0.508911	-4.61312e-16
NM_000902	MME	-0.688582	0.413806	0.595309	-0.0150517	7.41943e-16
NM_000903	NQO1	0.108411	0.918057	-0.322032	-0.204238	4.43142e-16
NM_000904	NQO2	-0.487928	-0.598325	0.234328	-0.590783	-4.97521e-16
NM_000917	P4HA1	-0.100838	0.766127	-0.629013	0.0849893	1.0612e-15
NM_000918	P4HB	0.941676	-0.330231	0.057876	0.0290455	-2.49886e-17
NM_000919	PAM	0.25207	0.965062	-0.0549382	-0.0458073	4.97976e-16
NM_000922	PDE3B	-0.974182	0.200519	-0.0976098	-0.0351346	2.01954e-16
NM_000924	PDE1B	0.972767	-0.12868	0.157634	-0.110984	-1.01417e-16
NM_000925	PDHB	0.823612	-0.307034	-0.473655	-0.0551787	6.22764e-17
NM_000932	PLCB3	0.362647	-0.323732	0.736074	0.471042	-1.03964e-17
NM_000937	POLR2A	0.990882	-0.108319	-0.0517364	0.0611763	-2.64053e-16
NM_000938	POLR2B	0.689424	0.697502	0.144285	0.131788	1.74188e-17
NM_000941	POR	-0.038669	-0.979901	0.140539	0.13619	-5.70815e-17
NM_000942	PPIB	0.344539	-0.932849	0.104373	-0.0138528	4.22866e-16
NM_000944	PPP3CA	-0.734676	0.616692	0.0565565	0.277026	5.52127e-16
NM_000945	PPP3R1	-0.560546	0.777631	0.229302	0.168817	9.98287e-16
NM_000946	PRIM1	-0.98972	-0.048819	-0.129171	-0.0372296	4.60249e-17
NM_000947	PRIM2	0.564734	0.513974	0.645642	-0.0072615	1.00956e-15
NM_000952	PTAFR	0.790267	-0.582911	-0.0618848	0.178501	-7.19338e-16
NM_000953	PTGDR	-0.744081	0.616663	0.158262	0.202542	8.77409e-16
NM_000954	PTGDS	0.662286	-0.740218	0.101269	-0.0565708	-4.12761e-16
NM_000956	PTGER2	-0.138963	0.849837	-0.508291	0.010316	-7.28281e-16
NM_000958	PTGER4	-0.948064	0.284925	-0.023875	0.139362	3.19309e-16
NM_000960	PTGIR	-0.588981	-0.423529	0.687207	-0.0383456	-2.87418e-16
NM_000962	PTGS1	0.933629	-0.0813501	-0.348359	-0.019127	-3.70129e-17
NM_000963	PTGS2	-0.915748	0.401449	-0.00491149	0.0148226	2.10286e-16
NM_000964	RARA	0.995444	0.0530578	0.0792023	0.00171109	-4.20307e-17
NM_000967	RPL3	-0.762849	-0.646226	0.00675952	-0.020162	-4.16756e-16
NM_000968	RPL4	-0.782626	-0.616124	-0.0253053	-0.0851257	-5.78355e-16
NM_000969	RPL5	-0.921103	-0.38264	0.040194	-0.0595097	1.31503e-16
NM_000970	RPL6	-0.926802	-0.368918	0.0702124	-0.00274238	-5.46766e-16
NM_000971	RPL7	-0.976839	-0.203454	0.0124006	0.0650984	-5.58003e-16
NM_000972	RPL7A	-0.855938	-0.492125	0.158309	-0.0109971	3.44831e-16
NM_000973	RPL8	-0.681027	-0.727406	0.0839052	-0.00647399	9.59268e-17
NM_000975	RPL11	-0.888525	-0.424147	0.15648	0.0783337	-1.9825e-16
NM_000976	RPL12	-0.854621	-0.495154	0.15584	0.0126485	-9.26514e-16
NM_000977	RPL13	-0.835919	-0.529311	0.132826	-0.0585353	-6.5291e-16
NM_000978	RPL23	-0.947344	-0.319024	0.0271989	0.00491987	-2.32687e-16
NM_000979	RPL18	-0.752077	-0.633495	0.180888	-0.0185244	-2.02522e-16
NM_000980	RPL18A	-0.816874	-0.547624	0.17925	-0.0263517	-6.64197e-16
NM_000981	RPL19	-0.853872	-0.511654	0.0932457	-0.0204621	-4.66667e-16
NM_000982	RPL21	-0.967932	-0.224302	0.0609875	0.0952728	4.76903e-16
NM_000983	RPL22	-0.713814	-0.549958	-0.433522	-0.00862478	1.82288e-15
NM_000984	RPL23A	-0.879337	-0.474325	0.0397912	0.0141158	9.99277e-16
NM_000985	RPL17	-0.965812	-0.243295	0.0752581	-0.0484843	-1.28808e-16
NM_000986	RPL24	-0.906708	-0.414568	0.0762906	0.0139342	-7.62076e-16
NM_000987	RPL26	-0.961734	-0.256235	0.0278635	0.0929228	-4.40792e-16
NM_000988	RPL27	-0.919173	-0.377468	0.095242	-0.0597376	-4.09141e-16
NM_000989	RPL30	-0.933014	-0.331133	0.121862	-0.0706015	-9.5371e-16
NM_000990	RPL27A	-0.875553	-0.466909	0.120316	0.0304377	-7.63803e-16
NM_000991	RPL28	-0.930157	-0.278685	0.0301734	-0.237132	-4.50755e-16
NM_000992	RPL29	-0.862781	-0.487974	0.132248	-0.000989191	-2.78339e-16
NM_000993	RPL31	-0.944013	-0.320046	0.0739227	0.030736	4.28781e-17
NM_000994	RPL32	-0.853909	-0.492313	0.165952	-0.0304484	-8.4254e-16
NM_000995	RPL34	-0.918777	-0.330606	0.0967003	-0.192864	-2.89728e-16
NM_000996	RPL35A	-0.912647	-0.367971	0.173957	-0.037581	2.1043e-16
NM_000997	RPL37	-0.893205	-0.430034	0.131293	0.0041446	-2.12343e-16
NM_000998	RPL37A	-0.793053	-0.591049	0.143413	-0.0340713	9.03394e-16
NM_000999	RPL38	-0.931878	-0.356168	0.0688962	-0.001095	-5.8541e-16
NM_001000	RPL39	-0.971146	-0.236382	0.0309247	0.00651782	2.11846e-17
NM_001001323	ATP2B1	-0.944221	0.30603	-0.110046	-0.0517809	-6.76735e-17
NM_001001330	REEP3	-0.947013	0.318707	0.0278055	-0.0286081	-6.90266e-17
NM_001001342	BLOC1S2	-0.329796	-0.201361	-0.920867	0.0518826	-1.05491e-16
NM_001001349	NKIRAS2	0.84687	-0.202923	-0.490699	0.0291338	8.48945e-17
NM_001001389	CD44	-0.733424	0.0586661	-0.553121	-0.390775	-7.57519e-17
NM_001001390	CD44	0.952786	0.284929	0.104341	-0.011303	-1.1341e-17
NM_001001391	CD44	0.948493	0.102927	-0.298705	-0.023276	-8.1782e-17
NM_001001392	CD44	-0.44432	0.890074	0.082187	0.0599372	4.08134e-16
NM_001001396	ATP2B4	0.828724	0.449345	-0.3336	0.0040841	-7.02573e-16
NM_001001410	TSR3	-0.858047	-0.476018	0.190267	-0.030992	-8.95937e-17
NM_001001415	ZNF429	-0.934639	0.321769	0.120474	0.0916514	3.28006e-16
NM_001001419	SMAD5	-0.844961	0.484511	-0.206568	0.0928403	2.50134e-16
NM_001001420	SMAD5	-0.882913	0.453458	-0.0606294	0.105659	3.14254e-16
NM_001001433	STX16	-0.543932	-0.42525	-0.716467	0.0998836	-6.31599e-17
NM_001001436	C16orf87	-0.993096	-0.0341708	0.0950541	0.0596425	-1.68399e-16
NM_001001437.2	CCL3L3	-0.0584767	-0.788885	0.478564	-0.381075	-5.91293e-16
NM_001001481	UBE2W	-0.93701	0.292465	0.144697	0.124658	3.14265e-16
NM_001001483	ZDHHC13	0.132904	0.110904	-0.694171	-0.698686	-1.18528e-16
NM_001001486	ATP2C1	0.812178	0.352601	0.463164	0.0389653	1.04014e-16
NM_001001487	ATP2C1	0.852133	0.497713	-0.147286	-0.0667681	2.37302e-16
NM_001001503	NDUFV3	-0.834895	-0.442282	0.31241	-0.0986804	-2.54555e-16
NM_001001520	HDGFL2	-0.112841	-0.939136	0.203826	0.252478	-1.51134e-16
NM_001001521	UGP2	0.709685	0.45615	-0.530519	-0.0826058	-9.43845e-16
NM_001001522	TAGLN	0.893561	-0.229635	-0.36998	0.109232	-1.56532e-17
NM_001001523	RORC	0.903561	-0.0599106	0.128474	0.404329	1.65761e-16
NM_001001548	CD36	-0.50525	0.653832	-0.108332	-0.552712	3.30013e-16
NM_001001549	GRB10	0.0394154	-0.294487	-0.433402	-0.850815	-4.18323e-16
NM_001001550	GRB10	0.975259	0.114607	-0.0358026	0.185615	1.10275e-16
NM_001001551	IDNK	0.302183	0.0876168	0.946051	-0.077434	-2.056e-16
NM_001001556	GALK2	-0.966035	0.0120556	0.0973283	-0.239077	-6.01869e-18
NM_001001560	GGA1	-0.427431	-0.716657	0.505414	0.219687	1.02872e-16
NM_001001563	TIMM50	0.880277	-0.348305	-0.318912	0.0457298	1.21362e-16
NM_001001653	MED8	0.967254	0.196076	0.0206871	0.15983	1.65366e-16
NM_001001660	ETFRF1	-0.962904	0.25919	0.00779116	-0.0746735	-2.03976e-16
NM_001001662	ZNF782	-0.353929	0.19475	0.544052	-0.735401	-3.2353e-16
NM_001001664	SPOPL	-0.947297	0.314363	-0.0616258	-0.0023584	8.8101e-17
NM_001001668	ZNF470	-0.959515	-0.00470908	-0.236142	-0.153447	3.87339e-17
NM_001001683	MED11	-0.728881	-0.563447	0.357278	0.153663	-2.88726e-16
NM_001001701	C4orf3	-0.836732	0.526939	0.0261398	-0.146737	9.2493e-16
NM_001001712	LCN10	0.931046	-0.0470011	-0.308951	0.188399	5.81504e-17
NM_001001740	COP1	-0.925238	0.134514	0.353085	-0.0342424	-5.47323e-17
NM_001001790	TOMM5	-0.956148	-0.173703	-0.229086	0.0559352	-5.43617e-17
NM_001001795	C8orf82	-0.502684	-0.775998	-0.330073	0.190231	-1.6701e-16
NM_001001852	PIM3	-0.533679	-0.635212	0.37233	-0.416007	1.85619e-16
NM_001001890	RUNX1	-0.737119	0.523269	-0.414881	-0.103533	-1.5046e-15
NM_001001894	TTC3	-0.677864	0.591507	-0.360408	0.246427	4.64844e-16
NM_001001895	UBASH3A	-0.381747	-0.906592	0.157276	-0.0873126	-5.73409e-16
NM_001001928	PPARA	0.274188	0.714321	0.533735	0.36013	-2.42076e-17
NM_001001935	ATP5F1A	0.316824	-0.480504	-0.816936	-0.0367973	-6.29802e-17
NM_001001937	ATP5F1A	0.99284	0.0237456	-0.105381	-0.0509848	-2.99903e-16
NM_001001957	OR2W3	0.821243	0.49618	-0.278834	-0.040207	4.4661e-16
NM_001001973	ATP5F1C	-0.966085	-0.210568	0.128909	0.0756506	8.08524e-17
NM_001001974	PLEKHA1	-0.951663	-0.173435	0.111296	-0.227753	-2.16763e-16
NM_001001976	ATE1	-0.736546	0.422133	-0.528039	0.021861	2.05129e-18
NM_001001992	USP16	-0.895466	0.0248371	0.208	-0.39276	-3.25346e-16
NM_001001998	EXOSC10	0.958503	0.0561125	0.279505	-0.000332582	-3.0382e-16
NM_001001	RPL36AL	-0.776324	-0.620738	0.0661485	0.0873473	1.01314e-16
NM_001002001	GMPR2	-0.725498	-0.681042	0.0357769	-0.0924863	-4.18105e-16
NM_001002002	GMPR2	0.986395	0.0802655	-0.142935	-0.0123202	1.20313e-16
NM_001002009	NT5C3A	-0.969259	0.240902	-0.0462448	-0.0190828	-1.49825e-16
NM_001002010	NT5C3A	-0.82737	0.418398	0.374558	-0.0104234	1.10213e-16
NM_001002019	PUS1	-0.038166	-0.907788	-0.359453	-0.212739	-4.23251e-16
NM_001002027	ATP5MC1	0.556977	-0.803901	0.19341	-0.0781857	-9.44234e-16
NM_001002030	ECHDC1	0.750664	-0.569824	-0.182998	0.279852	-5.06883e-17
NM_001002034.3	PHETA2	0.748488	-0.49432	-0.431512	-0.0959726	-1.35676e-16
NM_001002235.1	SERPINA1	0.981538	0.0662431	0.176031	-0.0347627	6.34047e-18
NM_001002236	SERPINA1	0.871793	-0.389241	-0.237934	-0.178479	-2.71459e-17
NM_001002243	AFTPH	0.438871	0.790375	-0.397248	0.157776	7.46725e-16
NM_001002251	ARL6IP4	-0.869343	-0.457807	0.0779602	-0.169048	-2.8509e-16
NM_001002252	ARL6IP4	-0.718467	-0.654472	0.117914	-0.203883	-4.05576e-16
NM_001002257	LCLAT1	0.869998	0.397843	-0.285621	-0.0569639	2.18214e-16
NM_001002258	ATP5MC3	-0.308984	-0.741822	0.585901	-0.104638	-4.83727e-16
NM_001002261	ZFYVE27	0.698012	-0.396087	-0.576109	0.154898	-6.71409e-17
NM_001002264	EPSTI1	0.00460761	0.0530447	-0.735478	-0.675453	-3.28921e-16
NM_001002266	2020-03-08	0.96693	0.254361	-0.00587671	-0.0176739	5.6469e-17
NM_001002273	FCGR2B	0.282487	0.9491	0.112378	-0.0823552	3.30821e-16
NM_001002274	FCGR2B	-0.287566	0.236226	0.904946	0.206338	-3.7253e-17
NM_001002275	FCGR2B	0.288766	0.097384	-0.950968	0.0528247	2.4614e-16
NM_001002292	WLS	0.61799	-0.208569	0.715352	-0.250715	-7.09083e-18
NM_001002295	GATA3	0.827	0.516104	0.0583492	-0.21518	5.81184e-16
NM_001002296	GOLGA7	-0.970475	-0.239491	0.0216081	-0.0188686	-1.14472e-16
NM_001002755	NFU1	-0.89176	0.0998395	-0.426108	-0.11501	6.99799e-17
NM_001002759	SFR1	-0.785727	-0.609592	0.0971361	-0.0399447	-4.04031e-16
NM_001002762	DNAJB12	0.0983512	-0.902511	0.293051	0.299869	-7.27861e-16
NM_001002796	MCTP1	-0.906454	0.404728	-0.102343	0.0637353	5.99814e-16
NM_001002800	SMC4	-0.9555	0.280604	-0.078523	-0.0459816	-9.39823e-19
NM_001002811	PDE4DIP	0.916215	-0.221266	-0.278817	0.183992	8.66381e-16
NM_001002812	PDE4DIP	0.75137	0.53402	-0.115026	-0.370183	-5.40488e-17
NM_001002814	RAB11FIP1	0.87885	0.143879	-0.414567	0.187233	-3.0737e-16
NM_001002836	ZNF787	-0.704814	-0.647543	0.279929	0.0746019	-6.88118e-16
NM_001002841	MYL4	-0.0771365	-0.45206	0.579174	-0.67398	-5.27907e-16
NM_001002843	ZNF280D	-0.419824	0.641242	-0.619716	0.168842	4.44081e-16
NM_001002857	ANXA2	0.93213	-0.0048703	-0.361815	-0.0141233	1.1017e-16
NM_001002858	ANXA2	0.972852	-0.0487386	0.195308	-0.114185	-2.5582e-16
NM_001002860	BTBD7	-0.988742	0.085877	0.0279405	0.119307	9.18947e-17
NM_001002862	DERL3	0.259226	-0.816043	0.30451	0.417312	-2.08815e-16
NM_001002877	THOC5	-0.481969	-0.753518	-0.0352457	0.445729	-7.33478e-16
NM_001002909	GPATCH8	-0.205682	0.957459	-0.166684	-0.114821	5.79437e-16
NM_001002926	TWISTNB	0.0345345	0.531715	-0.84094	-0.0943788	4.16056e-16
NM_001002	RPLP0	-0.859709	-0.485104	0.157679	-0.0266848	-1.91167e-16
NM_001003406	CACNA1I	0.804368	-0.568384	-0.111048	-0.132668	-3.08746e-16
NM_001003652	SMAD2	-0.883893	0.463398	-0.0375637	0.0508436	6.62717e-16
NM_001003677	C11orf49	0.978586	-0.0165338	0.122714	-0.164429	-4.56569e-16
NM_001003679	LEPR	-0.972813	0.210829	-0.0627612	-0.072437	8.46321e-17
NM_001003681	HMGXB4	0.566398	0.587594	0.573099	-0.0740554	1.4696e-16
NM_001003692	ZMAT5	-0.520554	-0.336114	0.775374	-0.121839	-3.21826e-16
NM_001003693.2	LY6G6F	-0.556114	-0.375655	0.741031	-0.0222014	-2.89924e-16
NM_001003694	BRPF1	0.633138	-0.17578	0.727021	0.199196	-5.73553e-17
NM_001003697	ATP5PF	-0.958382	0.0636709	-0.269916	0.0677835	1.4542e-16
NM_001003700	RREB1	0.0450289	0.692829	0.719358	0.0220178	1.58465e-16
NM_001003703	ATP5PF	-0.640688	-0.676882	0.359746	0.0439627	-5.61754e-16
NM_001003704	MTFP1	0.639775	-0.618234	-0.432796	-0.145471	-1.06767e-16
NM_001003712	OSBPL8	-0.938263	0.342072	-0.0167672	-0.0486603	1.55396e-16
NM_001003713	ATP5MF	0.188961	-0.503515	0.841038	-0.0584851	-8.81509e-17
NM_001003722	GLE1	0.974393	0.194604	0.103129	0.0453046	-6.63283e-16
NM_001003788	STRADA	0.981483	-0.0415209	0.114927	-0.147509	-1.19022e-16
NM_001003789	RABL2B	0.986993	0.15312	0.0434084	-0.0226889	7.79598e-17
NM_001003791	ERLIN2	0.935093	0.329514	-0.0287745	-0.127255	-1.02812e-19
NM_001003794	MGLL	0.985108	0.116788	-0.104545	-0.0706592	1.95644e-17
NM_001003795	GTF2IRD2B	-0.393658	-0.888236	0.122703	-0.202519	9.44541e-16
NM_001003796	SNU13	0.921149	-0.0149126	0.386001	-0.0475825	4.93258e-16
NM_001003799	TARP	0.876545	-0.10335	-0.385005	-0.26974	2.5005e-16
NM_001003800	BICD2	0.507085	0.240852	-0.683134	0.467101	4.30788e-16
NM_001003801	SMARCD3	0.714257	-0.600899	0.248717	0.258645	-1.38866e-16
NM_001003802	SMARCD3	-0.308125	-0.947059	-0.0899516	-0.0068277	-3.37395e-16
NM_001003803	ATP5S	-0.790087	0.528124	0.19835	0.2398	2.04856e-16
NM_001003806	TARP	0.876545	-0.10335	-0.385005	-0.26974	2.5005e-16
NM_001003810	HNRNPD	0.816701	0.541898	0.198345	0.00230327	7.71219e-17
NM_001003827	TRIM34	0.0874894	0.598141	0.686386	-0.404285	-2.2231e-17
NM_001003891	MED15	0.882629	-0.350615	0.286805	-0.125607	-2.14394e-16
NM_001003897	MANBAL	0.98199	-0.0723476	0.159315	-0.07128	-3.96411e-20
NM_001003927	EVI2A	-0.965588	-0.0459418	-0.238613	0.092695	8.94756e-17
NM_001003931	PARP3	0.87989	-0.0964313	-0.464385	-0.0289887	-2.08537e-17
NM_001003938	HBM	-0.882097	-0.449433	0.140164	0.0163903	-2.19603e-16
NM_001003940	BMF	0.942537	0.104612	-0.0725669	0.308891	2.42825e-16
NM_001003941	OGDH	-0.816965	-0.226428	0.319212	0.423559	1.29669e-16
NM_001003942	BMF	0.954437	0.0547497	-0.284866	0.0700234	1.26722e-16
NM_001003943	BMF	0.911903	0.095959	-0.259596	0.303044	3.69869e-16
NM_001003945	ALAD	0.896674	-0.22461	-0.381282	0.012271	-2.96246e-17
NM_001003	RPLP1	-0.900392	-0.414087	0.133492	0.00243298	-2.71347e-17
NM_001004060	NOMO2	0.731259	-0.477199	0.262301	0.410779	-4.64332e-19
NM_001004065	AKAP2	0.655723	0.620316	-0.421709	0.0860031	2.68385e-16
NM_001004067	NOMO3	0.239173	-0.693897	0.431419	0.524577	-2.52637e-16
NM_001004105	GRK6	-0.700295	-0.65294	-0.0334575	0.286596	-2.04885e-16
NM_001004106	GRK6	0.933398	-0.190553	0.302104	0.0345175	-8.0973e-17
NM_001004127	ALG11	-0.747472	0.465336	-0.307461	-0.360854	2.4061e-16
NM_001004128	QSOX1	0.872876	0.0425353	0.485796	0.0167429	-1.33314e-17
NM_001004301	ZNF813	-0.948287	0.299352	0.0429836	0.0964024	1.99985e-16
NM_001004304	ZNF740	0.913668	-0.0246525	-0.405233	0.0197377	-4.72967e-16
NM_001004310	FCRL6	0.542405	-0.349883	-0.752899	0.128538	4.55895e-16
NM_001004333	RNASEK	0.975092	-0.111004	0.183867	-0.0553695	-4.14502e-16
NM_001004340	FCGR1B	0.621058	0.583313	0.244635	-0.462803	4.21721e-17
NM_001004358	FGFRL1	-0.610363	-0.766942	0.133731	-0.146192	-3.71281e-16
NM_001004419	CLEC2D	-0.751669	0.166641	-0.592768	0.236326	-8.95286e-16
NM_001004431	METRNL	-0.861293	-0.450091	0.149745	0.182123	2.14144e-16
NM_001004470	ST8SIA6	-0.25172	0.0606661	-0.85115	0.456618	2.92173e-16
NM_001004722	NCK2	0.639429	0.373229	0.672006	0.0154491	3.59583e-17
NM_001004	RPLP2	-0.779534	-0.591374	0.191147	-0.0778939	-6.68042e-16
NM_001005176	SP140	-0.958612	-0.277014	-0.0134818	0.0643866	-8.01382e-17
NM_001005271	CHD3	0.962024	-0.144832	-0.201498	-0.113722	8.09383e-17
NM_001005273	CHD3	0.995063	-0.0427777	-0.00798258	-0.0891981	1.98263e-17
NM_001005332	MAGED1	0.968501	-0.242162	-0.0258006	0.0519389	-8.72e-17
NM_001005335	HNRNPL	0.999866	-0.0118081	0.000620318	0.0113048	1.46087e-16
NM_001005339	RGS10	-0.974818	-0.218162	0.00136118	0.0461941	3.11295e-17
NM_001005354	PRR13	0.984542	0.137006	0.105437	-0.028082	1.00299e-16
NM_001005360	DNM2	0.606616	-0.756479	-0.100786	0.222709	-8.19701e-16
NM_001005361	DNM2	-0.0563569	-0.912345	0.392289	0.102766	-6.65595e-16
NM_001005362	DNM2	-0.537421	-0.773062	0.320885	0.102894	-3.52923e-16
NM_001005366	KDM2B	-0.900769	0.057099	0.242437	-0.35578	-9.67445e-17
NM_001005373	LRSAM1	0.501002	-0.400881	-0.414293	-0.645486	-3.32208e-16
NM_001005374	LRSAM1	0.981578	-0.102661	0.14316	0.073959	2.94495e-17
NM_001005376	PLAUR	0.0878645	-0.535976	0.833596	-0.100634	4.6906e-17
NM_001005377	PLAUR	0.95624	0.205844	0.0109803	-0.207635	-1.25798e-16
NM_001005386	ACTR2	-0.144225	0.958469	0.244707	0.025576	-1.41345e-17
NM_001005404	YPEL2	-0.71003	0.691956	0.0595948	0.116203	5.8345e-16
NM_001005408	NEURL4	0.0811674	-0.994966	-0.0500333	-0.0308287	-4.5316e-16
NM_001005413	ZWINT	-0.0469013	0.124416	0.786173	-0.603534	-3.50396e-16
NM_001005415	2020-03-02	-0.759085	-0.633301	0.13612	0.0647338	-3.07209e-16
NM_001005416	2020-03-02	0.808882	-0.241036	0.528745	-0.089665	-1.6515e-16
NM_001005474	NFKBIZ	-0.237789	0.957206	0.0825341	-0.142836	8.19657e-16
NM_001005476	PKP4	0.963511	-0.0611885	-0.2097	0.154691	2.61076e-16
NM_001005498	RHBDF2	0.823382	-0.377479	-0.423675	0.00720734	-3.98604e-16
NM_001005502	CPM	0.823397	0.37688	0.424165	0.00796285	1.23344e-16
NM_001005609	EDA	0.601533	0.00433498	0.0740093	-0.795401	-3.54671e-16
NM_001005738	FPR2	-0.67182	0.159465	0.354975	0.630255	-1.31004e-15
NM_001005739	VPS54	-0.821535	0.451886	0.323197	-0.128147	-1.99303e-16
NM_001005744	NUMB	-0.745157	0.0932122	0.556337	-0.355727	-2.01481e-16
NM_001005745	NUMB	0.692177	0.684975	0.195051	0.116858	-1.73239e-15
NM_001005751	WASHC2A	0.948449	0.28957	0.128075	0.0137937	-3.22854e-17
NM_001005753	CHMP3	0.420252	0.666317	0.61118	-0.0766058	3.00198e-16
NM_001005782	SUMO1	0.808526	0.504047	0.300971	0.0404762	2.4873e-16
NM_001005849	SUMO2	-0.490647	0.750441	0.427108	-0.116974	1.71102e-16
NM_001005851	ZNF780B	-0.981546	0.188384	-0.0311997	-0.0102458	1.69974e-16
NM_001005861	RYK	-0.957553	0.274317	0.0601997	0.0649498	-1.17675e-16
NM_001005909	IP6K2	0.845031	-0.0625704	-0.52827	-0.0542061	1.69559e-16
NM_001005	RPS3	-0.861805	-0.496446	0.0845797	-0.060658	-3.62889e-16
NM_001006114	YBEY	0.271987	-0.0102306	-0.0436561	-0.961256	-4.28678e-16
NM_001006115	IP6K1	0.724812	-0.685249	0.0681045	-0.0210438	-3.13673e-16
NM_001006600	ERBIN	-0.879357	0.423379	-0.191228	0.104468	3.66935e-16
NM_001006605	FAM69A	0.515883	0.308744	-0.79701	-0.0575954	4.8504e-16
NM_001006607	LRRC37A2	-0.86045	-0.389433	0.328082	-0.0181958	6.70541e-17
NM_001006616	TSPAN17	-0.808568	-0.489545	-0.156289	0.286597	1.38019e-17
NM_001006617	MAPKAP1	0.655825	-0.715883	0.207086	0.120502	-2.14754e-15
NM_001006618	MAPKAP1	-0.960039	0.0170899	-0.137375	-0.243231	5.03502e-17
NM_001006622	WDR33	-0.99223	-0.0551655	-0.0843836	-0.0729137	8.64578e-17
NM_001006623	WDR33	0.505284	0.7895	0.332433	-0.104238	5.58301e-17
NM_001006634	ARHGAP17	0.263087	0.575665	-0.277729	0.722677	5.36858e-16
NM_001006636	GTDC1	0.835944	0.349505	-0.332828	0.261285	4.93732e-16
NM_001006638	RAB37	0.293056	-0.906057	0.256031	0.166215	-3.80804e-16
NM_001006639	TCEAL1	-0.571826	-0.418066	-0.659562	0.251423	2.74309e-17
NM_001006641	SLC25A25	-0.710918	-0.598897	-0.0347893	0.367026	2.48795e-17
NM_001006656	ZNF473	-0.168713	-0.383676	-0.898074	0.133383	8.20557e-17
NM_001006657	WDR35	-0.569832	0.62342	0.245967	0.47554	4.01929e-16
NM_001006658	CR2	0.110071	0.852815	0.150071	0.487924	5.505e-16
NM_001006665	RPS6KA1	-0.526775	-0.817534	0.230063	0.0349047	-3.373e-16
NM_001006682	SPIN2B	0.669139	0.531306	0.509284	-0.10294	1.2213e-16
NM_001006683	SPIN2B	0.674994	0.526318	0.507235	-0.100426	7.16648e-17
NM_001006684	TCEAL8	-0.851404	-0.45693	0.250095	-0.0614721	-3.66988e-16
NM_001006933	TCEAL3	0.888449	0.241868	0.377056	0.0999379	8.09643e-17
NM_001006935	TCEAL4	0.966619	0.0487864	-0.248639	-0.0380334	2.00338e-17
NM_001006944	RPS6KA4	0.859409	0.00226393	0.509372	0.0441737	-1.4022e-16
NM_001006945	LRIF1	-0.971976	0.200245	-0.0998012	0.0721377	-6.0193e-17
NM_001006947	UHRF1BP1L	-0.997483	-0.0649209	-0.0194937	0.020787	9.14025e-17
NM_001006	RPS3A	-0.976811	-0.213968	-0.00240907	-0.0072405	3.53561e-16
NM_001007022	ODF2L	-0.973416	-0.155358	0.0678878	0.154005	-4.34689e-17
NM_001007024	GOSR1	-0.814249	0.341622	-0.415114	0.219029	2.92968e-16
NM_001007025	GOSR1	-0.486248	0.802007	0.301949	0.170804	7.49731e-16
NM_001007026	ATN1	0.699486	-0.555845	-0.40261	0.199148	1.17347e-17
NM_001007027	ALG8	0.874656	0.474131	-0.0790811	-0.0626309	2.42062e-16
NM_001007067	SDCBP	0.0689836	0.967072	0.244969	-0.00171239	1.16311e-15
NM_001007068	SDCBP	-0.790842	0.553213	0.251106	-0.0739513	-7.52842e-17
NM_001007069	SDCBP	0.359966	0.830251	0.421364	0.0596679	-1.09155e-15
NM_001007070	SDCBP	-0.452714	0.801244	0.391146	-0.00792251	-1.6021e-16
NM_001007073	RPL32	-0.541637	-0.746544	0.370196	0.110707	8.27815e-16
NM_001007074	RPL32	-0.928289	-0.364413	0.0396309	0.0625401	2.76536e-16
NM_001007075	KLHL5	-0.792417	0.521568	0.0257588	0.315244	5.03903e-16
NM_001007088	ZNF182	0.645421	0.718759	0.00622849	-0.258416	2.18964e-16
NM_001007099	SCP2	0.51981	0.851627	-0.0122882	-0.0661747	1.1742e-15
NM_001007101	ZNF484	-0.919995	0.248003	-0.30341	0.00676604	9.68751e-17
NM_001007102	L3MBTL3	0.579379	0.737387	-0.0267047	0.346217	5.28501e-16
NM_001007188	DEPDC5	-0.0919691	0.867731	0.474754	0.114857	3.89058e-16
NM_001007189	IGIP	-0.829004	0.472439	-0.298991	-0.0125934	8.8039e-17
NM_001007214	CACYBP	0.485106	0.868672	0.00342331	0.10034	5.17447e-17
NM_001007225	IGF2BP2	0.298255	0.249843	-0.904797	0.173104	3.02561e-16
NM_001007226	SPOP	0.114678	-0.268953	-0.95135	-0.097194	1.64393e-17
NM_001007227	SPOP	0.932628	0.334275	0.13568	0.00751622	3.69318e-17
NM_001007228	SPOP	0.406651	0.412649	0.800045	0.155831	2.61336e-16
NM_001007229	SPOP	0.884428	0.452076	-0.112733	-0.0265604	-2.11929e-16
NM_001007230	SPOP	0.765826	0.145606	-0.61608	0.112938	3.10984e-16
NM_001007231	ARHGAP25	0.354777	-0.166734	-0.91455	0.0996519	-1.27656e-15
NM_001007239	METTL13	0.83998	0.320555	0.434519	-0.0535773	1.95125e-17
NM_001007245	IFRD1	-0.88595	-0.123297	0.229021	-0.383979	-2.14286e-16
NM_001007246	BRWD1	-0.981945	0.159933	-0.0394117	0.0930175	-6.24012e-17
NM_001007253	ERV3-1	-0.751398	-0.525115	0.0192959	-0.399102	-9.01117e-16
NM_001007257	PRDM2	0.926037	0.188345	-0.326762	0.01444	1.74563e-16
NM_001007278	TRIM13	0.923125	0.246624	-0.225414	-0.190277	1.81655e-16
NM_001007464	RWDD1	-0.76104	0.555649	0.33254	-0.0385937	2.05957e-16
NM_001007466	TULP4	-0.726325	0.495631	-0.435876	0.191872	-2.16562e-17
NM_001007467	SFI1	0.953678	-0.191014	-0.232403	0.00040265	6.05784e-17
NM_001007468	SMARCB1	0.659911	-0.713615	0.229424	0.0513541	-1.43322e-16
NM_001007469	HCST	0.711673	-0.372398	-0.595663	-0.00516877	-4.5579e-17
NM_001007527	LMBRD2	-0.973794	0.171564	-0.14901	0.0093753	2.74095e-16
NM_001007544	RHEX	0.199522	-0.628314	0.493591	0.567257	-8.13388e-17
NM_001007553	CSDE1	-0.451963	0.827514	-0.328071	0.057611	-9.99159e-16
NM_001007559	SS18	-0.942595	0.262488	-0.137358	-0.154104	3.22068e-16
NM_001007561	IRGQ	0.958605	0.254995	0.116155	-0.0506134	-2.69324e-16
NM_001007565	TFG	0.258759	-0.18117	-0.946339	-0.0682968	2.56924e-17
NM_001007593	SMPD1	0.971634	-0.232272	0.00922328	0.0434857	2.60291e-17
NM_001007793	BUB3	0.976541	-0.211997	0.021601	-0.0309645	-1.01077e-16
NM_001007794	CEPT1	-0.864774	-0.045391	-0.174835	0.468549	2.31746e-16
NM_001007	RPS4X	0.0425241	-0.767779	-0.382123	-0.512532	1.50086e-15
NM_001008211	OPTN	-0.853688	-0.498065	0.0803313	0.12921	-4.15681e-16
NM_001008212	OPTN	-0.89592	-0.0311805	-0.428359	0.113421	-1.14843e-16
NM_001008213	OPTN	-0.823986	-0.0813693	-0.321325	0.459539	3.81312e-16
NM_001008215	COA5	-0.792947	0.473335	0.32828	-0.198548	1.00936e-15
NM_001008216	GALE	-0.170373	-0.816299	-0.301105	-0.462562	-6.01005e-16
NM_001008222	ZDHHC9	0.80335	-0.242625	-0.543542	0.0179943	-4.34571e-17
NM_001008237	TTC32	-0.995065	0.0723489	-0.0677571	-0.00450463	5.18989e-18
NM_001008239	C18orf25	-0.867308	0.471206	-0.160138	0.00989998	2.07241e-16
NM_001008388	CISD2	-0.995155	0.0820306	0.00712859	-0.0537242	-6.53161e-17
NM_001008390	CGGBP1	-0.915858	0.380555	-0.127989	0.00112272	-2.04421e-16
NM_001008392	CTDSPL	0.204682	0.565391	0.795807	-0.071616	2.79371e-16
NM_001008393	C4orf46	-0.528925	0.153749	-0.639425	0.53641	4.70754e-16
NM_001008394	EID3	-0.989699	-0.0118685	0.0616074	-0.128684	-2.49266e-17
NM_001008395	LAMTOR4	-0.790534	-0.563212	0.212699	-0.112286	-5.55297e-16
NM_001008401	ZNF761	-0.565289	-0.173924	0.768387	0.244501	-8.23351e-17
NM_001008405	BCAP29	-0.235607	0.718714	0.647211	-0.0951722	1.48206e-16
NM_001008410	STEAP3	0.995034	-0.096629	-0.0051775	-0.0233004	-8.42436e-17
NM_001008492	2020-09-02	0.851592	0.450039	-0.238819	0.123379	2.53337e-16
NM_001008495	TMEM64	-0.889031	0.405568	-0.202882	-0.0630685	2.12121e-16
NM_001008528	MXRA7	0.119841	0.858246	-0.153898	-0.474728	1.6127e-16
NM_001008540	CXCR4	-0.919296	0.147901	-0.312908	-0.187373	-1.55112e-16
NM_001008541	MXI1	0.687406	0.659013	0.305031	-0.0114236	3.41059e-16
NM_001008563	USP20	0.0732622	-0.866184	0.392259	0.300818	-4.24448e-16
NM_001008564	NUP58	0.436042	0.883664	0.153567	0.0736344	8.29496e-16
NM_001008566	TPST2	0.932322	0.280515	0.228202	0.00334862	1.49902e-16
NM_001008660	PICALM	-0.944851	0.0438162	0.0442617	0.321525	-8.52692e-16
NM_001008695	THAP7	-0.515867	-0.125978	0.838664	-0.121052	-1.62373e-16
NM_001008697	TFIP11	0.992836	-0.0791788	-0.0135638	0.0884459	1.26409e-16
NM_001008701	ADGRL1	0.814443	-0.533922	0.0584055	-0.219543	-3.79501e-16
NM_001008703	SMIM29	-0.659286	-0.716261	-0.119078	0.195278	-3.73719e-16
NM_001008709	PPP1CA	0.857055	-0.285867	-0.424447	0.0598374	9.88379e-17
NM_001008723	CFAP58	-0.793345	0.381376	0.189388	-0.435073	-9.57319e-17
NM_001008726	WDR89	0.77353	-0.353838	-0.401529	-0.339447	-1.65913e-16
NM_001008727	ZNF121	-0.867457	0.410118	-0.157853	0.233247	3.3503e-16
NM_001008738	FNIP1	-0.97858	0.194316	-0.0679444	-0.00250392	-7.41403e-17
NM_001008739	C6orf226	-0.759392	-0.630539	0.120096	0.106403	-2.11423e-16
NM_001008744	TDP1	0.93001	0.000579846	-0.364184	-0.0495107	-7.20518e-17
NM_001008801	ZNF468	-0.947272	0.276574	-0.133421	0.0915504	3.60059e-16
NM_001008844	DSP	0.571584	0.462308	0.677597	-0.0206201	1.15243e-16
NM_001008860	NIPA2	0.736491	0.615442	0.251795	0.124143	4.20136e-16
NM_001008892	NIPA2	-0.872953	-0.459943	-0.0838454	0.139197	-1.30636e-16
NM_001008894	NIPA2	0.771566	0.504458	0.385686	0.038132	1.64191e-16
NM_001008895	CUL4A	-0.996118	0.035886	0.0774768	-0.021414	-1.1852e-16
NM_001008897	TCP1	0.90623	0.332721	0.260358	0.0160312	1.23738e-16
NM_001008910	STK16	-0.568271	-0.817456	0.0136614	-0.0929872	-3.04721e-16
NM_001008938	CKAP5	0.864791	0.357897	-0.288634	0.201833	-3.21719e-16
NM_001008	RPS4Y1	0.630455	-0.599818	0.290439	0.397982	-1.51285e-16
NM_001009184	GRINA	0.371146	-0.822063	0.430871	-0.0285192	-1.13691e-15
NM_001009185	ACSL6	-0.890255	0.253987	0.298149	-0.232473	-7.7441e-17
NM_001009552	PPP2CB	0.301396	0.851409	0.41331	-0.115924	2.65343e-16
NM_001009554	MFAP3L	-0.068775	0.721137	0.676974	0.130147	3.6183e-16
NM_001009566	CLSTN1	0.229526	-0.532487	-0.777714	0.242769	-2.52822e-17
NM_001009608	SLX4IP	-0.600282	0.661546	-0.327685	0.307638	1.48201e-16
NM_001009610	NUTM2D	0.942267	0.274482	0.00792949	0.19165	1.0902e-16
NM_001009814	VWA8	-0.935233	-0.329218	0.0236336	-0.128046	-1.46289e-16
NM_001009877	BRD9	0.352114	-0.494403	0.785124	0.123134	-3.48049e-16
NM_001009880	KIAA0930	0.989119	0.0622069	-0.128785	0.0344602	-8.06629e-17
NM_001009881	TUT4	-0.762076	0.542338	-0.116047	0.334131	9.77809e-16
NM_001009894	C12orf29	-0.994602	0.0708589	-0.0259703	-0.0712072	2.6694e-16
NM_001009899	USF3	-0.876695	0.424779	-0.172354	0.145816	-2.85572e-18
NM_001009905	B3GNTL1	0.291801	-0.0128265	0.940832	0.171822	-3.1263e-17
NM_001009921	VPS8	0.897141	-0.130126	-0.421892	-0.0145765	1.6867e-16
NM_001009923	TMEM230	-0.0162961	0.0336661	-0.992338	-0.117756	8.19803e-17
NM_001009925	TMEM230	0.682649	0.714999	0.14629	-0.03696	1.49936e-15
NM_001009934	DNASE1L1	0.963387	0.229553	0.0938057	-0.101942	8.70673e-18
NM_001009936	PHF19	-0.426831	-0.856631	0.176587	0.229814	-2.78637e-16
NM_001009944	PKD1	-0.833458	-0.384483	-0.323926	0.229332	1.78772e-17
NM_001009955	SSBP3	0.982053	0.184088	-0.00453063	0.0407726	8.43195e-17
NM_001009958	ZNF655	0.922591	0.356803	0.145288	-0.0202358	1.44839e-16
NM_001009959	ERMN	-0.170257	0.274215	0.903185	0.282976	9.63692e-17
NM_001009960	ZNF655	-0.708745	0.655624	0.259555	0.0216377	5.11435e-16
NM_001009984	C20orf194	0.0924828	0.866092	0.406608	-0.275683	1.86184e-17
NM_001009991	SYTL3	0.816556	-0.40417	0.249488	0.328084	-2.06882e-17
NM_001009993	FAM168B	-0.684704	0.111897	0.719154	0.0384216	1.4651e-17
NM_001009996	DALRD3	-0.254079	-0.942605	0.108637	0.187452	-5.58352e-16
NM_001009998	SSBP4	0.620458	-0.166522	0.755471	0.128708	-2.06411e-16
NM_001009999	KDM1A	-0.927343	-0.327818	0.158752	0.085837	-2.86887e-16
NM_001009	RPS5	-0.824913	-0.537714	0.174197	-0.00615997	-2.47795e-16
NM_001010851	ZNF766	-0.722122	0.580013	0.256827	0.275979	-2.73074e-16
NM_001010853	PM20D2	-0.893989	0.424482	-0.125606	0.0694379	4.00616e-16
NM_001010854	TTC7B	-0.509037	0.0817375	0.856375	0.0286687	-4.94568e-17
NM_001010855	PIK3R6	0.803831	-0.365277	0.447294	0.142679	-1.67015e-16
NM_001010858	RNF187	0.985956	-0.156074	-0.0097619	-0.0586266	3.05401e-17
NM_001010862	SPIN3	0.689074	0.505277	-0.384119	-0.349749	-4.03283e-16
NM_001010863	TMEM273	-0.243606	-0.669087	0.600976	-0.363051	-1.07875e-15
NM_001010875	SLC25A30	0.280594	0.357616	-0.884084	-0.108503	2.4704e-16
NM_001010879	ZIK1	0.143824	-0.38012	0.800611	0.440278	-1.51114e-16
NM_001010883	FAM102B	-0.68626	0.641184	-0.342446	0.0257198	4.97309e-16
NM_001010891	MTX3	-0.754305	0.610747	-0.112748	-0.212837	5.68358e-16
NM_001010906	NUGGC	-0.673179	0.040906	-0.633977	-0.378457	-7.79356e-17
NM_001010915	HACD4	-0.949719	0.308909	0.016202	-0.0484522	4.32262e-17
NM_001010917	GOLGA7B	0.876681	-0.201814	0.00703838	-0.436636	-6.61246e-17
NM_001010919	CALHM6	-0.881772	-0.289156	0.255073	-0.271671	-4.28713e-16
NM_001010922	BCL2L15	0.769886	0.243087	0.498856	-0.315163	-9.37796e-17
NM_001010923	THEMIS	-0.984092	0.140617	0.0616468	-0.089383	1.51495e-16
NM_001010924	FAM171A1	0.953418	0.0426355	-0.20228	-0.219681	-7.91271e-17
NM_001010927	TIAM2	-0.798141	0.097073	0.216002	0.553977	4.70749e-16
NM_001010932	HGF	-0.658873	0.711897	0.24195	0.0234159	3.04723e-16
NM_001010935	RAP1A	-0.323569	0.683849	0.636152	-0.151541	1.40703e-15
NM_001010938	TNK2	-0.790084	-0.556238	0.244553	0.0809951	-1.76294e-16
NM_001010942	RAP1B	-0.962708	0.260087	-0.0625743	-0.0404097	8.35575e-16
NM_001010972	ZYX	0.978451	-0.136739	0.151703	-0.0303773	-7.85867e-17
NM_001010983	GLT8D1	0.308154	-0.475541	-0.811311	-0.143791	-1.22212e-16
NM_001010984	SPRTN	-0.990869	0.0519809	0.0917549	0.0840099	1.86964e-16
NM_001010986	ATP11C	-0.909625	0.392237	-0.0960739	-0.0974772	-2.82096e-17
NM_001010987	IFIT1B	-0.942661	0.253262	-0.217325	0.00432302	5.42682e-16
NM_001010989	HERPUD1	0.975377	0.214673	-0.0279647	0.0420998	-1.49383e-18
NM_001010	RPS6	-0.863101	-0.492876	0.102828	-0.0394546	8.76553e-17
NM_001011513	PDLIM5	0.500148	0.845016	0.0221555	0.187905	3.88653e-16
NM_001011537	FYTTD1	0.446572	0.358796	-0.810623	-0.121367	1.25001e-16
NM_001011546	DSTN	0.899303	0.36098	-0.0320655	-0.244785	-8.69113e-17
NM_001011547	SLC5A9	0.834273	-0.465882	0.287966	0.0633861	-3.54614e-16
NM_001011551	C1GALT1C1	-0.935466	0.332072	-0.0601368	-0.104955	4.43303e-17
NM_001011553	2020-09-07	0.355767	0.864621	-0.341318	0.0967617	8.72857e-16
NM_001011649	CDK5RAP2	0.219563	0.51742	0.641562	0.521984	1.14007e-15
NM_001011657	ZMAT1	-0.479378	0.817713	-0.259423	0.185047	5.45551e-16
NM_001011658	TRAPPC2	-0.867021	0.143108	-0.467776	0.0947624	1.16181e-16
NM_001011663	PCGF6	-0.986381	0.136653	-0.0681336	-0.0611319	1.25304e-16
NM_001011666	CREB5	-0.819101	0.420181	0.032672	-0.389172	7.46966e-18
NM_001011667	CHCHD7	0.94489	0.122075	-0.287953	-0.0967661	-3.27445e-17
NM_001011668	CHCHD7	0.549139	-0.159921	-0.755501	0.319515	1.7832e-16
NM_001011669	CHCHD7	0.532758	-0.126548	-0.576262	0.606693	3.19482e-16
NM_001011670	CHCHD7	-0.327215	0.646418	0.682225	0.0981998	2.40106e-16
NM_001011671	CHCHD7	-0.634359	0.081587	0.5459	-0.541226	-9.03394e-17
NM_001011699	HAUS8	0.748038	-0.494075	0.222294	-0.383296	-4.23634e-16
NM_001011713	NAA30	-0.816106	0.541062	-0.201417	-0.0255709	6.60155e-16
NM_001011724	HNRNPA1L2	-0.909771	-0.196013	0.365754	-0.0109613	-3.10395e-16
NM_001011725	HNRNPA1L2	0.835972	-0.188257	-0.513137	-0.0489994	6.31007e-17
NM_001011885	BTBD1	-0.921659	-0.105579	0.353096	-0.121334	-2.80138e-16
NM_001011	RPS7	-0.966779	-0.253366	0.033761	0.00210652	-2.92582e-16
NM_001012241	MSL1	0.874054	0.484839	-0.0309826	-0.000612354	4.73207e-16
NM_001012279	SOGA3	-0.743485	-4.82059e-05	-0.210108	-0.63489	-2.1565e-16
NM_001012302	ANO9	0.147935	-0.792219	0.588843	-0.0613922	-5.35209e-16
NM_001012329	CTNNBIP1	0.809251	-0.0809185	0.5455	0.202473	6.41085e-17
NM_001012339	DNAJC21	-0.537937	0.513174	-0.653272	0.143223	1.03876e-15
NM_001012398	AKTIP	-0.958953	0.0999921	-0.234963	0.123299	2.45309e-17
NM_001012456	SEC61G	-0.72015	0.364743	0.539523	-0.239294	-5.51342e-17
NM_001012478	U2AF2	0.12454	-0.969284	0.208001	-0.0413918	-1.08085e-15
NM_001012511	GOSR2	-0.922835	-0.0127502	0.23633	-0.303911	-2.76643e-16
NM_001012514	ITM2C	0.916426	-0.270677	-0.22237	0.193518	7.8771e-17
NM_001012515	FECH	-0.996015	0.0890758	0.000187641	-0.00453039	7.0491e-17
NM_001012516	ITM2C	0.223473	-0.079647	-0.693076	0.680706	3.93854e-16
NM_001012614	CTBP1	-0.126284	-0.947252	0.2852	-0.0736712	9.37411e-16
NM_001012631	IL32	0.925187	-0.268114	0.119516	0.24054	-9.73197e-17
NM_001012632	IL32	0.93975	-0.065296	-0.33499	0.0197011	-3.32965e-17
NM_001012634	IL32	0.922925	-0.217922	-0.315826	0.0312054	-4.27787e-17
NM_001012635	IL32	0.575007	-0.66226	0.322717	0.355855	-1.11615e-16
NM_001012643	MYPOP	0.842633	-0.492608	0.156941	0.150587	-4.37976e-16
NM_001012718	IL32	0.96215	0.123418	0.241736	0.0244582	-4.52833e-17
NM_001012732	DCTD	0.978867	-0.1192	-0.149414	-0.0727058	-2.78189e-16
NM_001012751	ABI1	-0.393622	0.172445	0.873424	-0.229029	-1.42291e-16
NM_001012752	ABI1	-0.860009	0.356775	0.313284	0.186947	3.43353e-16
NM_001012753	ZNF763	-0.97739	-0.160088	-0.0124119	0.137575	-3.25708e-16
NM_001012754	NHLRC3	-0.835778	-0.11793	-0.261936	-0.467928	-2.47065e-16
NM_001012755	SLC25A53	0.295747	0.90742	0.1626	0.250368	5.15311e-16
NM_001012761	RGMB	0.727759	0.435481	-0.272058	-0.45465	-6.11469e-17
NM_001012957	DISC1	-0.338588	0.158421	0.399774	-0.836924	-1.72683e-16
NM_001012967	DDX60L	0.266895	0.955963	0.024869	-0.119513	1.79496e-16
NM_001012968	SPIN4	-0.948475	0.308152	-0.0663015	0.0322727	2.06659e-16
NM_001012971	FAM209A	0.134692	0.285415	0.948833	-0.0106124	4.12308e-17
NM_001012978	BEX5	0.353882	-0.417928	0.828908	0.114084	-3.96563e-16
NM_001012981	ZKSCAN2	0.672526	0.0560263	-0.701389	0.229398	6.87568e-16
NM_001012985	COA6	0.658333	0.318704	-0.681922	-0.0029923	3.03597e-16
NM_001012991	KNOP1	0.95676	0.272694	0.00389413	-0.101154	8.91866e-17
NM_001012994	SNX30	0.595872	0.690316	-0.409354	0.0288033	1.04552e-15
NM_001012	RPS8	-0.895299	-0.437366	0.0805153	-0.0258592	-8.05949e-16
NM_001013251	SLC3A2	0.275597	-0.945409	-0.169716	-0.038004	-1.48345e-15
NM_001013255	LSP1	0.989576	0.126598	0.068468	0.00496239	8.16715e-17
NM_001013398	IGFBP3	0.659045	0.421649	0.621297	-0.0431397	7.17553e-17
NM_001013399	CCNC	-0.870446	0.394604	-0.153534	0.251076	3.00185e-16
NM_001013437	SEH1L	0.741542	-0.246286	-0.619725	0.0734871	2.70997e-17
NM_001013438	FXR1	-0.937966	0.203985	0.182776	0.21261	-2.19168e-16
NM_001013439	FXR1	-0.752719	0.48568	-0.046645	0.441988	4.21856e-16
NM_001013620	ALG10B	-0.982442	0.153482	-0.0541296	-0.0912224	-1.26102e-16
NM_001013627	NHSL2	-0.473257	-0.736091	-0.252834	0.412641	-7.05888e-16
NM_001013631	HNRNPCL1	0.647318	0.501711	0.572623	0.0369932	2.73608e-17
NM_001013646	FAM209B	0.75764	-0.448315	-0.334276	-0.336533	-3.70407e-16
NM_001013649	C2orf68	0.97834	-0.0515499	-0.200405	0.00561652	5.96876e-16
NM_001013659	ZNF793	-0.575892	0.596508	0.423537	0.364888	2.57117e-16
NM_001013660	FRRS1	-0.128779	0.770341	0.605399	-0.15324	5.22379e-17
NM_001013663	PTRHD1	-0.904841	-0.354019	0.235341	0.0233979	-1.42198e-16
NM_001013672	C17orf97	-0.0939556	-0.488093	0.486534	-0.718486	-7.30951e-16
NM_001013694	SRRD	-0.908072	-0.0590424	-0.349387	0.223268	6.60424e-16
NM_001013699	H3F3C	-0.814299	-0.482098	0.32307	-0.0111699	-6.7812e-17
NM_001013703	EIF2AK4	0.841054	0.391549	-0.279234	0.24768	1.3586e-16
NM_001013706	PLIN5	-0.321287	-0.708063	0.534699	-0.330935	-3.11705e-16
NM_001013742	DGKK	0.967599	0.00892754	-0.070242	0.242359	5.2748e-17
NM_001013746	ZNF107	-0.95525	0.162606	0.0863572	0.231515	2.05271e-16
NM_001013838	CARMIL2	-0.246169	-0.818188	-0.431656	-0.289209	-4.51038e-16
NM_001013839	EXOC7	-0.424108	-0.728312	-0.512903	0.163173	-3.53074e-16
NM_001013843	SLTM	-0.7729	0.180667	0.607834	-0.0228781	6.11251e-16
NM_001013845	CXorf40B	0.942918	-0.326643	0.0593096	0.0263061	-4.16588e-16
NM_001013848	EXOC6	0.118557	0.841473	0.526776	0.0193464	3.5667e-16
NM_001013	RPS9	-0.883716	-0.444063	0.130376	-0.0696839	-5.81712e-17
NM_001014279	ANXA2R	-0.823268	-0.507126	0.248286	-0.0583693	-2.13564e-16
NM_001014283	DCUN1D2	-0.447923	-0.359843	0.784175	0.234409	1.70072e-16
NM_001014286	SUPT20H	-0.740883	-0.666864	-0.0104868	-0.0792121	-5.60808e-16
NM_001014380	KATNAL1	-0.932252	0.0510116	-0.344426	0.0983639	1.24737e-16
NM_001014431	AKT1	0.291972	-0.72959	0.554822	0.273173	2.6637e-16
NM_001014432	AKT1	-0.139572	-0.955873	-0.0262579	0.257171	-6.1148e-16
NM_001014433	CUTA	0.691912	0.182762	0.69457	-0.0736812	-1.14212e-16
NM_001014436	DBNL	-0.382108	-0.827035	0.374354	0.172818	-7.52416e-16
NM_001014443	USP21	0.499604	-0.285416	-0.807929	0.127216	3.67375e-17
NM_001014446	OCIAD2	0.781044	-0.280685	0.557164	-0.0274873	-2.03755e-16
NM_001014763	ETFB	0.748117	-0.273658	-0.60266	0.0472588	-1.39327e-17
NM_001014765	FBXO44	-0.235668	-0.286506	0.91274	0.171114	-2.5584e-16
NM_001014794	ILK	0.871025	-0.206633	0.444974	0.024823	-4.75494e-16
NM_001014795	ILK	0.388721	0.0152286	0.90655	0.163801	-7.26628e-17
NM_001014812	CIAO2A	-0.859722	0.193051	0.193684	0.431389	2.41534e-16
NM_001014838	CUTA	-0.206203	-0.927748	0.221444	0.218463	-3.32721e-16
NM_001014839	NCDN	0.732944	-0.642203	0.216357	-0.0596426	-2.57908e-16
NM_001014841	NCDN	0.941929	-0.332084	0.0111856	0.0486359	-5.33159e-17
NM_001014842	TM9SF1	0.944093	0.154921	0.285371	-0.0570207	-9.72437e-17
NM_001014972	ZNF638	-0.834761	0.441722	-0.328668	0.00578375	5.76683e-16
NM_001014987	LAT	-0.625851	-0.723222	0.268689	0.11431	-5.27363e-16
NM_001014988	LAT	-0.716873	-0.655088	0.205851	0.12074	-2.25519e-16
NM_001014989	LAT	0.99249	-0.03956	0.0192149	-0.114149	-9.69139e-17
NM_001014	RPS10	-0.877695	-0.458795	0.136377	0.0236743	-2.0338e-16
NM_001015000.1	SLX1A	-0.326436	-0.741356	0.586307	0.00863572	-4.11154e-16
NM_001015000	SLX1A	-0.326436	-0.741356	0.586307	0.00863572	-4.11154e-16
NM_001015038	PAGE2B	-0.9891	-0.0960957	-0.0363748	0.105473	-3.88887e-17
NM_001015045	FAM13A	0.648422	0.109396	-0.662094	-0.359463	2.31444e-17
NM_001015048	BAG5	0.568109	0.751476	0.00637975	0.335402	8.22725e-16
NM_001015049	BAG5	-0.8758	0.333916	0.347575	-0.0258147	1.76809e-16
NM_001015051	RUNX2	-0.868781	-0.384733	0.311765	-0.00135204	-3.07001e-16
NM_001015052	MPG	-0.917509	-0.390559	-0.0732207	-0.01673	-8.77846e-17
NM_001015053	HDAC5	-0.10973	-0.89572	0.366881	0.225926	-3.43013e-16
NM_001015054	MPG	-0.647731	-0.306862	0.695641	-0.0486244	-2.25202e-16
NM_001015509	PTRH2	-0.21814	0.451725	0.86471	-0.0252148	-9.26758e-17
NM_001015877	PHF6	-0.618641	0.784727	-0.00768872	0.0377679	2.28391e-16
NM_001015880	PAPSS2	0.685666	0.521441	-0.507812	0.00934276	2.81715e-16
NM_001015881	TSC22D3	0.594863	0.438189	0.65649	0.152149	3.4328e-16
NM_001015882	DNAJC25	-0.311621	-0.117598	-0.841268	-0.425831	-1.15376e-16
NM_001015885	RAE1	0.555705	-0.375396	-0.695733	0.257344	5.92219e-17
NM_001015	RPS11	-0.842556	-0.507986	0.178957	-0.0048509	-5.22711e-16
NM_001016	RPS12	-0.913851	-0.382715	0.134164	-0.0201399	-7.42787e-16
NM_001017368	RFFL	0.80968	0.179116	0.505894	0.237502	-1.62792e-16
NM_001017370	NHLRC3	0.0952306	0.579355	0.756372	0.288409	2.85991e-16
NM_001017371	SP3	-0.930311	0.353913	-0.0862377	0.0427729	1.14501e-15
NM_001017373	SAMD3	-0.633921	0.609323	-0.0282621	0.475469	1.18518e-15
NM_001017388	TLR10	-0.915463	0.378781	-0.130406	-0.0380373	3.20283e-18
NM_001017390.1	SULT1A4	0.780246	-0.377742	0.473315	0.156521	-4.67629e-16
NM_001017390	SULT1A4	0.433701	-0.252791	0.467014	-0.727941	-5.83282e-16
NM_001017392	SUGP2	0.93034	-0.0281941	-0.363594	-0.0383595	1.2269e-16
NM_001017395	TMCC1	0.0452002	0.140906	-0.932872	0.32841	-1.64404e-16
NM_001017396	ZNF2	0.979946	-0.0621093	-0.0856394	0.168863	1.79407e-17
NM_001017404	LGR6	0.498854	0.493372	0.628605	0.335534	3.71245e-16
NM_001017405	MAEA	-0.893681	-0.439965	0.0557797	-0.0682146	-4.73536e-16
NM_001017408	GOPC	-0.865931	0.436424	-0.220952	0.104296	8.46093e-16
NM_001017415	USP1	-0.963371	0.247017	-0.103432	0.0141536	-3.71708e-17
NM_001017416	USP1	-0.763863	0.634393	0.105143	-0.0547979	-1.48134e-16
NM_001017423	ALDH18A1	-0.198745	0.267392	-0.231065	-0.914117	-4.62878e-16
NM_001017523	BTBD11	0.965116	0.16729	0.0363067	0.198107	6.58147e-17
NM_001017524	SIRT3	0.90361	0.135434	0.405986	-0.0179346	-1.16406e-17
NM_001017529	PRR5	0.930991	-0.236602	0.193553	-0.19953	-5.05573e-16
NM_001017534	CARD16	-0.822222	-0.512849	0.220518	0.110942	-2.29137e-16
NM_001017535	VDR	0.845348	0.291367	0.447759	0.00195136	6.41582e-17
NM_001017915	INPP5D	0.926066	-0.200667	0.210148	0.240775	7.443e-16
NM_001017917	CYB561	0.890047	0.044912	-0.453286	0.0181902	9.55831e-18
NM_001017919	RCCD1	0.814767	0.176652	-0.122005	-0.538576	-1.64198e-16
NM_001017921	VMAC	0.26329	-0.640289	-0.699762	-0.176185	4.13695e-17
NM_001017922	ERMAP	0.377474	-0.246241	-0.892162	0.0304228	4.0956e-17
NM_001017923	C14orf28	-0.942393	0.133708	-0.304757	0.0337611	2.25843e-16
NM_001017926	ZHX1	-0.869896	-0.0743822	-0.471536	-0.124104	8.08965e-17
NM_001017956	OS9	0.627757	0.146237	0.758166	0.0985906	7.19821e-18
NM_001017957	OS9	0.761837	0.542062	0.312732	0.167247	2.07461e-16
NM_001017958	OS9	0.851174	-0.0349657	-0.522682	0.0329318	5.6786e-17
NM_001017962	P4HA1	0.379792	0.537744	0.750675	0.0554639	7.75147e-17
NM_001017964	YDJC	-0.712619	-0.669612	0.190284	-0.0870943	-5.41184e-16
NM_001017969	KIAA2026	-0.714799	0.660503	-0.176262	0.147412	-1.0071e-16
NM_001017970	TMEM30B	-0.719485	0.0738087	-0.348363	-0.596269	-1.53723e-16
NM_001017977	DCAF6	-0.756195	-0.415555	-0.400215	0.308725	-6.47432e-17
NM_001017979	RAB28	-0.788125	0.20978	-0.578505	-0.0135278	-4.34906e-16
NM_001017980	VMA21	-0.922411	0.360763	-0.0135744	-0.1372	8.60852e-16
NM_001017981	RNF215	-0.741743	-0.651371	0.116806	0.109037	-1.83045e-16
NM_001017986	FCGR1B	-0.620604	-0.762972	-0.0134559	-0.180401	-3.6327e-16
NM_001017998	GNG10	-0.975824	0.130964	0.0780217	-0.156615	-4.45216e-16
NM_001017999	KAZN	0.98962	-0.00202049	0.110357	0.0920296	5.38016e-17
NM_001017	RPS13	-0.90788	-0.390933	0.0953628	-0.117602	-1.33913e-15
NM_001018001	KAZN	0.990168	0.00318772	0.107606	0.0893239	6.27287e-17
NM_001018003	SORBS3	0.858411	-0.506392	-0.0652569	-0.0493834	-2.3978e-16
NM_001018006	TPM1	-0.0460733	0.536221	0.788359	0.298051	2.57209e-16
NM_001018009	SH3BP5	0.751443	0.466536	0.464611	0.0425933	2.67317e-16
NM_001018011	ZBTB16	0.808119	0.125502	0.146737	0.556472	3.73512e-16
NM_001018020	TPM1	-0.0461482	0.536195	0.788381	0.298028	2.68274e-16
NM_001018024	CMC4	-0.989715	0.0183501	0.139781	-0.0242477	-7.87925e-17
NM_001018037	VPS13A	-0.911155	0.203384	-0.358314	-0.00650918	1.90517e-16
NM_001018038	VPS13A	-0.979379	0.192022	-0.0536289	0.0326954	2.19523e-17
NM_001018039	SFMBT2	-0.0048319	0.818453	-0.57388	0.0278019	1.00914e-15
NM_001018053	PFKFB2	-0.18854	0.547535	0.80989	-0.093467	8.51682e-17
NM_001018055	BRCC3	0.466025	0.659632	-0.56472	0.1697	4.56338e-16
NM_001018056	VLDLR	0.913725	0.27363	0.00138981	0.300385	2.23476e-16
NM_001018057	DKK3	0.949654	0.123158	0.0672466	0.280121	-5.28147e-17
NM_001018058	TFEC	-0.899314	0.365151	-0.0512736	0.235096	2.64677e-16
NM_001018067	SERBP1	0.454903	0.761937	0.460921	0.00817823	-6.7495e-16
NM_001018068	SERBP1	-0.00743428	0.930638	0.330111	-0.157745	6.72325e-16
NM_001018069	SERBP1	-0.841886	0.478857	-0.234965	-0.0819413	4.90867e-16
NM_001018070	CORO1B	-0.654649	-0.403598	0.638553	-0.0281755	-2.98218e-16
NM_001018074	NR3C1	-0.439847	0.842933	0.21487	0.223223	5.33503e-16
NM_001018075	NR3C1	-0.419747	0.850242	0.226042	0.223174	7.00183e-16
NM_001018076	NR3C1	-0.870142	0.283369	-0.318207	0.247585	5.35874e-16
NM_001018077	NR3C1	-0.961693	0.236618	0.0799715	-0.11297	6.5055e-17
NM_001018078	FPGS	0.947996	-0.204742	0.1672	-0.177284	-4.31645e-16
NM_001018088	VPS13C	-0.949404	0.201626	-0.240711	0.00616297	1.55811e-16
NM_001018089	ICE2	-0.956179	0.216455	-0.0185623	-0.196278	-6.55771e-17
NM_001018100	MYZAP	-0.284678	-0.365733	-0.341489	-0.817669	-4.8868e-16
NM_001018108	SERF2	-0.918857	-0.3794	0.104007	-0.0306682	-4.20854e-16
NM_001018115	FANCD2	0.865649	0.0871007	-0.469842	0.149378	2.77749e-17
NM_001018138	NME2	-0.948493	-0.309233	0.068381	-0.00770764	-1.20807e-16
NM_001018139	NME2	0.98456	0.0875095	0.139968	-0.058242	1.13495e-16
NM_001018160	NAE1	-0.0711985	0.652487	-0.514589	-0.551715	9.31185e-17
NM_001018837	HAX1	0.975002	0.186043	0.115518	0.037621	1.3206e-16
NM_001018	RPS15	-0.85809	-0.492861	0.144054	0.00428923	-3.52789e-16
NM_001019	RPS15A	-0.917163	-0.370715	0.146166	0.00413094	1.5161e-16
NM_001020658	PUM1	-0.366579	0.754668	-0.534684	0.101038	-7.32618e-16
NM_001020818	MYADM	0.980654	-0.124794	0.149506	0.0198138	-1.31681e-16
NM_001020819	MYADM	0.782103	-0.221183	-0.58243	0.0129504	8.49868e-17
NM_001020820	MYADM	0.947341	0.214953	0.136773	0.193994	1.77504e-16
NM_001020821	MYADM	0.886354	0.40192	0.144729	0.178576	1.56343e-16
NM_001020	RPS16	-0.805947	-0.556472	0.196783	-0.0454371	-1.16236e-16
NM_001021	RPS17	-0.963733	-0.259048	0.0488018	0.0415985	1.70695e-17
NM_001022	RPS19	-0.621252	-0.733813	0.270816	-0.0471618	-6.26423e-16
NM_001023560	ZSCAN26	-0.774904	-0.427255	0.07367	0.459945	-2.14357e-16
NM_001023563	ZNF805	-0.987626	0.0419372	0.111463	0.102037	6.89101e-16
NM_001023567	GOLGA8B	0.13898	0.692591	0.705813	0.0531914	6.02212e-16
NM_001023570	IQCB1	0.336926	0.729496	0.531422	-0.268156	9.2263e-16
NM_001023587	ABCC5	-0.632379	-0.650454	0.420722	0.00027054	-1.52887e-15
NM_001023	RPS20	-0.946148	-0.31524	0.0733041	0.00744085	-1.07899e-16
NM_001024070	GCH1	0.35742	0.806959	-0.443869	0.155075	4.65083e-16
NM_001024071	GCH1	0.501842	-0.281861	-0.512017	-0.637611	-2.3483e-16
NM_001024094	NR3C1	-0.83585	0.465382	-0.0915792	0.276381	2.92974e-16
NM_001024226	ARF1	-0.138651	0.404465	-0.741397	0.517219	3.09279e-16
NM_001024227	ARF1	0.547489	0.16404	-0.803782	0.165169	2.24205e-16
NM_001024228	ARF1	0.586112	0.116123	-0.790412	0.135047	2.40471e-16
NM_001024380	TM2D2	0.967531	0.235176	0.00789691	-0.0922733	3.1096e-17
NM_001024381	TM2D2	0.895159	0.384578	-0.062404	0.216556	1.66557e-16
NM_001024382	HMBS	-0.798042	-0.553946	0.1544	-0.180096	-5.89778e-16
NM_001024401	SBK1	0.987976	-0.108701	-0.0903761	-0.0626146	-2.25549e-16
NM_001024455	RTL5	0.990705	-0.0175435	-0.119708	-0.062181	-1.01329e-16
NM_001024457.1	RGPD1	0.442227	0.225984	-0.254341	0.829865	2.23228e-16
NM_001024457	RGPD1	-0.23811	0.0216128	0.605038	0.759451	2.58709e-16
NM_001024465	SOD2	0.820967	0.104342	0.475098	-0.299011	-2.07018e-16
NM_001024466	SOD2	0.490881	0.865111	-0.100483	0.0228565	4.02094e-16
NM_001024593	MSS51	0.493426	-0.613122	-0.616025	-0.0335323	-6.16249e-16
NM_001024599	HIST2H2BF	-0.969934	-0.203842	0.0247191	0.130633	-4.44238e-18
NM_001024630	RUNX2	-0.768177	-0.516912	0.365656	-0.0948793	-1.04921e-16
NM_001024649	CANX	0.684139	0.724653	-0.0824065	0.0063518	-1.11939e-16
NM_001024662	RPL6	-0.878553	-0.455548	-0.0511098	-0.134196	-4.51508e-16
NM_001024666	SH3KBP1	0.980586	0.177274	-0.0820208	0.0172458	1.97225e-16
NM_001024674	LIN52	-0.67048	0.618035	-0.383104	-0.147377	-5.71266e-17
NM_001024680	FBXO48	-0.923537	0.342167	-0.172473	0.0159422	2.51358e-16
NM_001024688	NBN	-0.638497	0.463378	-0.604857	0.108401	3.81499e-16
NM_001024808	BCL7A	0.961887	-0.110066	-0.186363	0.167114	7.93774e-17
NM_001024809	RARA	-0.752673	-0.451264	0.477615	-0.0415594	2.9017e-16
NM_001024843	TNRC6B	-0.927877	0.346978	-0.133138	0.0304055	4.73079e-16
NM_001024844	CD82	0.743834	-0.0815804	0.663364	0.00220588	-1.3652e-16
NM_001024847	TGFBR2	-0.808921	0.41638	-0.308188	0.278019	2.04202e-15
NM_001024912	CEACAM1	0.975842	0.187377	-0.0695221	-0.0882518	3.99618e-17
NM_001024921	RPL9	-0.860076	-0.497399	0.113236	-0.00645064	2.24995e-17
NM_001024924	EXOC1	-0.85072	-0.470975	0.0931253	0.213976	-2.61149e-16
NM_001024937	MINK1	0.554391	-0.461118	-0.690668	-0.0547637	-8.53847e-17
NM_001024939	SLC2A11	0.749535	-0.551659	-0.0233747	0.365135	-8.12929e-17
NM_001024946	ASL	0.0187255	-0.902608	-0.281726	-0.324928	-5.18049e-16
NM_001024948	FNBP1L	-0.86043	0.505248	-0.0234763	0.0619145	2.5471e-16
NM_001024956	SC5D	0.374512	0.705355	0.601623	-0.0162988	2.14436e-16
NM_001024957	BRMS1	0.268095	0.124947	0.955253	0.00209462	-1.2953e-16
NM_001024959	ARPC4	-0.202914	-0.806075	-0.555535	0.0212052	-1.51789e-16
NM_001024960	ARPC4	0.917569	-0.369994	0.145505	-0.00045678	7.85218e-17
NM_001024	RPS21	-0.916601	-0.393812	0.0686069	-0.00691732	-6.17037e-17
NM_001025076	CELF2	-0.967437	0.234208	0.0956809	0.00751665	9.42684e-16
NM_001025077	CELF2	0.654369	0.665951	0.349079	-0.0803379	-2.82206e-16
NM_001025090	MBP	0.78374	-0.172418	0.59414	0.0549689	-3.44965e-16
NM_001025091.1	ABCF1	0.908082	0.193145	0.371249	0.0160093	-1.96456e-17
NM_001025092	MBP	0.791566	0.0307697	0.604744	0.0822193	-2.68418e-17
NM_001025100	MBP	0.773131	0.575791	0.212962	0.159315	-1.13539e-15
NM_001025107	ADAR	0.946941	0.132872	-0.291168	-0.0294736	1.60312e-16
NM_001025108	AFF3	0.483737	0.257551	-0.81835	0.173113	3.14777e-16
NM_001025159	CD74	0.975849	-0.165656	-0.13523	0.0446037	-6.81063e-18
NM_001025160	ADGRE5	0.461831	0.102438	0.876714	0.0871277	-3.7414e-17
NM_001025194.1	CES1	0.714802	-0.650936	-0.195923	-0.164179	-4.17569e-16
NM_001025195	CES1	0.678604	-0.661411	-0.217001	-0.234396	-2.49384e-16
NM_001025199	CHI3L2	0.974255	0.220488	0.0437724	0.0172201	8.94898e-17
NM_001025203.1	U2AF1	0.978279	-0.0175881	0.142874	-0.149159	2.32034e-17
NM_001025203	U2AF1	0.978279	-0.0175881	0.142874	-0.149159	2.32034e-17
NM_001025204.1	U2AF1	-0.295578	-0.88805	0.184933	0.299667	-3.48664e-16
NM_001025204	U2AF1	-0.295578	-0.88805	0.184933	0.299667	-3.48664e-16
NM_001025205	AP2M1	0.923785	-0.378753	-0.0502956	0.0252555	1.10845e-15
NM_001025242	IRAK1	0.746335	0.0787962	0.635031	-0.18306	-8.11482e-17
NM_001025243	IRAK1	0.943204	-0.148385	-0.276873	0.108115	3.40808e-17
NM_001025247	TAF5L	-0.953571	0.221869	-0.0594339	-0.194792	1.6584e-17
NM_001025248	DUT	-0.914124	-0.37111	0.0163254	-0.162447	-2.23837e-16
NM_001025249	DUT	0.718825	0.440517	0.534414	-0.0603064	1.01868e-16
NM_001025265	CXorf65	0.873068	-0.225114	0.274517	0.334239	1.33157e-17
NM_001025300	RAB12	-0.764296	0.577574	-0.243708	-0.151216	6.8623e-16
NM_001025356	ANO6	-0.91142	0.329263	-0.237779	-0.0660252	2.1068e-16
NM_001025389	AMPD3	-0.971666	0.0783264	-0.178102	-0.134204	4.79163e-17
NM_001025390	AMPD3	-0.446557	0.0102318	0.886624	0.119917	-7.18415e-16
NM_001025436	SPAG16	-0.970393	0.137018	-0.0532083	-0.191657	6.97068e-17
NM_001025579	NDEL1	0.362128	0.746861	-0.408157	0.380092	-8.15387e-17
NM_001025580	AMMECR1	0.737806	0.0943121	-0.667552	-0.0334929	9.36088e-17
NM_001025593	ARFIP1	-0.681885	0.0350031	-0.474582	-0.555499	-3.03252e-17
NM_001025595	ARFIP1	-0.739687	0.342496	0.502231	-0.288658	-1.56155e-16
NM_001025596	CELF1	0.43632	0.708723	0.549075	-0.0765107	3.81416e-16
NM_001025598	ARHGAP30	0.811811	-0.369336	-0.446312	0.07321	5.17891e-16
NM_001025603	RFX5	0.913692	0.396318	0.0838653	-0.0326364	-6.05958e-16
NM_001025604	ARRDC2	0.123211	-0.910111	-0.388982	0.0721753	-4.65988e-16
NM_001025616	ARHGAP24	-0.838446	-0.0323675	0.336437	-0.427517	-3.88652e-16
NM_001025780	ABHD17B	-0.895108	0.433305	0.103483	-0.0178782	7.28993e-16
NM_001025930	TTLL3	0.169598	-0.958497	-0.124182	0.192611	-5.31953e-16
NM_001025	RPS23	-0.939219	-0.338874	-0.0549596	0.00342217	1.34029e-15
NM_001026	RPS24	-0.988913	-0.147114	-0.00425071	0.019786	-3.91292e-17
NM_001028	RPS25	-0.876452	-0.467042	0.10624	0.0491498	-2.54928e-17
NM_001029835	CCM2	-0.374194	-0.915845	0.0643141	-0.130656	7.16208e-17
NM_001029839	TCAIM	-0.870923	-0.484781	-0.0339037	-0.0730194	-2.73509e-16
NM_001029840	TCAIM	-0.349804	0.720109	0.582145	0.142082	1.14548e-16
NM_001029859	KCTD21	0.868163	0.142029	0.475324	-0.0136947	-4.74448e-17
NM_001029863	C6orf120	-0.987882	-0.00648292	-0.154859	0.00808535	-9.48434e-17
NM_001029880	SFMBT2	-0.0401677	0.818293	-0.572701	0.0282153	4.80412e-16
NM_001029882	AHDC1	0.943827	-0.325988	0.00346348	-0.0539506	-3.28067e-16
NM_001029885	CPTP	0.570096	-0.719747	-0.0967667	-0.384175	-5.11102e-16
NM_001029891	PGAM4	0.85844	-0.406272	0.170641	0.262497	-1.933e-17
NM_001029896	WDR45	-0.815422	-0.551014	0.17348	0.0370731	6.57538e-18
NM_001029955	DCAF4L1	-0.946577	0.219067	-0.137366	0.192695	2.63079e-16
NM_001029991	METTL17	0.672817	-0.613467	0.384444	0.152244	-4.3678e-16
NM_001029997	ZNF181	-0.475044	0.388652	-0.770863	-0.170448	2.37992e-16
NM_001029998	SLC10A7	-0.383977	0.875368	-0.0921415	-0.278931	2.1209e-16
NM_001029	RPS26	-0.96188	-0.136338	0.0479456	0.232166	4.2372e-16
NM_001030001	RPS29	-0.92662	-0.359674	-0.103295	-0.0366181	-4.62477e-16
NM_001030006	AP2B1	0.894637	-0.0932064	-0.436507	0.0199643	-7.85819e-16
NM_001030007	AP1G1	0.920514	0.275297	-0.275614	-0.0300329	-6.10355e-17
NM_001030009	RPS15A	-0.941623	-0.326289	0.059912	-0.0573719	3.05074e-16
NM_001030010	ALDH3B1	0.95062	-0.114424	0.272392	0.0950369	-3.10307e-17
NM_001030018	APRT	-0.619924	-0.782806	0.053928	0.00138669	-5.13877e-16
NM_001030055	ARHGAP5	-0.897641	0.362436	-0.248277	0.0352007	1.89879e-16
NM_001030272	ARNTL	-0.385701	0.843154	0.253566	0.275736	4.96131e-16
NM_001030287	ATF3	0.856647	0.371326	-0.346241	-0.0915951	2.77881e-16
NM_001030288	SPN	0.941665	0.0521489	-0.332262	0.012247	6.59192e-17
NM_001030	RPS27	-0.936997	-0.346121	0.0463875	0.00921343	-1.30067e-16
NM_001031617	COX19	-0.781646	-0.259556	0.555774	0.113029	-1.96597e-16
NM_001031623	ZNF451	-0.917374	0.225427	-0.32551	-0.0406247	4.74733e-16
NM_001031628	SMAGP	0.983126	-0.0578818	0.0841145	0.151782	-1.07187e-16
NM_001031666	MS4A3	0.611442	-0.575517	-0.51681	0.166815	-6.48104e-17
NM_001031677	RAB24	-0.879717	-0.474816	-0.00676196	-0.0245501	-3.07355e-16
NM_001031680	RUNX3	0.898286	0.244928	0.364255	0.0202523	1.00276e-16
NM_001031681	CTNS	0.919933	-0.298932	0.248009	0.0534356	-3.52192e-17
NM_001031683	IFIT3	0.513563	0.599733	0.102466	-0.60504	-4.27977e-16
NM_001031684	SRSF7	-0.976652	0.167398	-0.0938151	-0.0965745	-4.91458e-16
NM_001031685	TP53BP2	-0.760575	0.299684	-0.493917	0.296244	1.55736e-15
NM_001031689	PLAA	0.914647	0.354681	0.0417436	-0.18942	9.1474e-17
NM_001031694	SCMH1	0.848564	-0.43893	0.175179	0.23789	-1.16717e-16
NM_001031696	PLD3	0.931703	-0.26559	0.204835	0.139408	-1.25827e-16
NM_001031700	FAM198B	-0.806436	0.57995	-0.0250522	0.112661	3.52917e-16
NM_001031701	NT5DC3	0.903808	0.40419	-0.00314484	0.140539	7.45074e-19
NM_001031703	ELP6	0.48818	-0.859515	-0.150592	-0.0153979	-6.75235e-16
NM_001031709	RNLS	0.872266	0.481145	-0.0525374	-0.0699379	3.06035e-16
NM_001031710	KLHL7	-0.64729	0.762143	0.0109335	-0.00585545	4.21853e-16
NM_001031711	ERGIC1	0.974808	-0.200166	-0.0278237	0.0943865	-4.02256e-16
NM_001031712	TRMT11	0.545086	0.393581	-0.705519	-0.224093	4.09254e-16
NM_001031713	MCUR1	-0.900749	0.35375	0.221205	-0.12075	5.37571e-16
NM_001031716	NABP1	-0.996842	-0.0648026	0.0457704	-0.00351247	-3.12654e-16
NM_001031717	CRELD1	0.989644	0.0290073	0.13462	-0.0405161	-3.70208e-17
NM_001031719	DHRS12	0.586074	-0.428383	-0.672199	-0.145442	-1.85375e-16
NM_001031720	GSTCD	-0.903143	0.411295	-0.122913	-0.00785409	1.33662e-16
NM_001031721	ZNF613	-0.89983	-0.352745	-0.255158	-0.0277539	-5.01462e-17
NM_001031723	DNAJB14	-0.93554	0.287318	-0.204626	0.0184822	-2.26526e-16
NM_001031726	C19orf12	0.936405	0.22198	0.212903	-0.168948	-1.21204e-17
NM_001031732.1	YTHDC1	0.0396583	0.831233	0.536223	0.141223	8.6363e-16
NM_001031733	CALML4	0.986005	0.134589	0.0969969	-0.0164983	2.12626e-17
NM_001031738	TMEM150A	0.396912	-0.517782	0.427715	0.625638	2.07702e-17
NM_001031801	LIMK2	-0.613189	-0.721975	-0.310302	-0.0804047	-4.19128e-16
NM_001031803	LLGL2	-0.621423	-0.601043	-0.364971	-0.345509	-3.70399e-16
NM_001031804	MAF	-0.912642	0.372736	-0.162604	0.0413793	8.23716e-16
NM_001031806	ALDH3A2	0.827243	-0.250172	-0.00923057	0.50299	5.44512e-17
NM_001031835	PHKB	-0.886709	0.249945	0.272615	0.27741	1.90513e-16
NM_001031	RPS28	-0.770421	-0.619282	0.115973	-0.0974254	-4.53752e-16
NM_001032279	RCE1	-0.236926	-0.845189	0.253474	0.406537	-3.06851e-16
NM_001032282	KLF10	0.526504	0.757284	-0.357513	-0.146627	5.12321e-16
NM_001032283	TMPO	-0.857353	0.514551	0.00726517	-0.0114219	-6.7483e-16
NM_001032284	TMPO	-0.262768	0.524918	-0.567331	-0.577538	1.62534e-16
NM_001032288	UBE2V1	0.865067	0.210747	0.432383	0.142444	-7.39418e-17
NM_001032293	ZNF207	0.611613	0.561748	0.556871	0.0162263	-2.49043e-16
NM_001032295	SERPING1	0.949999	0.159689	-0.177076	-0.201608	1.21456e-16
NM_001032296	STK24	0.910827	0.330811	-0.210288	0.129374	9.55239e-17
NM_001032363	MINOS1	0.928484	0.328388	0.12205	-0.123214	-7.21631e-17
NM_001032367	SPINT1	0.628446	-0.569564	-0.523796	0.0793092	-1.04674e-16
NM_001032372	ZNF226	-0.974407	-0.222948	-0.0111565	0.0264581	-3.11059e-16
NM_001032373	ZNF226	-0.98861	-0.0862785	-0.102771	-0.0681508	-1.62805e-16
NM_001032382	PQBP1	-0.419128	-0.847206	0.299652	0.129549	-3.07985e-16
NM_001032383	PQBP1	-0.226306	-0.913478	0.0523976	0.334062	-2.92864e-16
NM_001032386	SUOX	0.994309	-0.0905094	0.0542524	0.014634	-2.37296e-18
NM_001032387	SUOX	0.928742	-0.19276	-0.264829	0.173628	3.52665e-17
NM_001032392.1	PLGLB1	-0.541648	0.363637	-0.0518365	0.756108	5.33679e-16
NM_001032392	PLGLB1	-0.500033	0.721683	-0.32155	-0.354607	2.77285e-16
NM_001032393	HNRNPH2	0.850414	0.245773	-0.429132	-0.179548	1.01986e-16
NM_001032396	PJA1	0.74259	-0.153516	-0.648828	-0.0633578	-5.29378e-17
NM_001032409	OAS1	0.232261	0.361445	0.391763	-0.813593	-3.02914e-16
NM_001032410	USP16	0.748422	0.604699	0.272038	0.0140765	2.42385e-16
NM_001032730	USP48	-0.951241	0.298791	-0.0758976	0.0101979	1.26111e-16
NM_001032731	OAS2	0.783113	0.475927	-0.392218	-0.0799509	-6.73005e-17
NM_001032999	CBFA2T2	0.800088	0.020861	-0.597541	-0.0486719	4.91687e-16
NM_001032	RPS29	-0.904175	-0.416427	0.0899845	-0.030959	-4.32124e-16
NM_001033002	RPAIN	-0.505862	-0.736228	-0.297325	0.33715	-3.47726e-16
NM_001033024	FBXO7	-0.286924	-0.90999	0.0484775	0.295369	8.6895e-17
NM_001033026	TMEM259	-0.342695	-0.91867	-0.19421	0.029788	-7.7768e-16
NM_001033028	CYFIP1	0.373258	0.442813	-0.458771	-0.673887	-4.66979e-18
NM_001033044	GLUL	-0.913713	-0.383738	0.0853065	-0.102943	-1.15791e-15
NM_001033045	GPR155	-0.630746	0.629555	0.453504	0.0124063	1.1223e-16
NM_001033046	CYBC1	0.424549	-0.0306947	0.904282	0.0330116	-5.44217e-17
NM_001033050	MTERF2	0.967031	0.173671	-0.0874438	0.164446	1.76959e-16
NM_001033053	NLRP1	0.944449	-0.0355628	-0.326131	-0.0197717	2.27436e-17
NM_001033056	GLUL	0.941022	0.299043	-0.155277	-0.0306491	-5.32201e-16
NM_001033082	MYCL	0.828483	0.346975	0.437509	0.0425456	1.42388e-16
NM_001033087	MACROD2	0.849965	0.469653	-0.0793453	0.225144	1.65681e-16
NM_001033088	NGRN	0.969118	0.196391	0.143318	-0.0412341	-3.87907e-16
NM_001033112	PAIP2	0.490227	0.699436	-0.508951	0.106936	2.55232e-16
NM_001033503	SAR1B	-0.844352	-0.047241	-0.424476	-0.32351	7.90147e-17
NM_001033506	CSTF3	-0.142711	0.561881	-0.749476	-0.319702	1.11764e-16
NM_001033518	WIPI2	0.191829	-0.625349	-0.158397	0.739629	8.66982e-18
NM_001033519	WIPI2	0.631388	-0.127296	0.619552	0.448666	-1.33853e-16
NM_001033521	CSTF1	0.716641	0.452494	0.484734	0.216117	5.44825e-17
NM_001033522	CSTF1	0.525368	0.187886	-0.828538	-0.0470305	2.2094e-16
NM_001033549	BABAM1	-0.788334	-0.565502	0.23783	-0.0466349	-4.57718e-16
NM_001033553	SPECC1	-0.96164	-0.270166	0.0202596	0.0429944	-9.12602e-17
NM_001033554	SPECC1	-0.987513	-0.00457141	-0.0974329	0.123705	-1.4106e-16
NM_001033555	SPECC1	-0.939875	-0.339473	0.00430212	0.0370751	-1.43152e-16
NM_001033557	PPM1B	-0.96296	0.209646	-0.0396564	0.164873	1.32457e-16
NM_001033561	PHF12	0.979981	-0.103975	0.151403	0.07684	2.26077e-16
NM_001033566	RHOT1	0.683888	0.158948	-0.623547	0.343834	3.01121e-16
NM_001033567	RHOT1	-0.966452	-0.205662	-0.0172664	-0.152894	-1.50547e-16
NM_001033568	RHOT1	0.477879	0.217239	-0.85105	-0.0123354	3.28015e-16
NM_001033569	AMZ2	0.185541	-0.529082	-0.82288	-0.0922751	-1.67078e-16
NM_001033570	AMZ2	0.924492	-0.304157	0.0305437	-0.227749	-2.38349e-16
NM_001033571	AMZ2	0.933361	0.20622	-0.281473	0.0841613	1.68592e-16
NM_001033572	AMZ2	0.927267	0.198792	-0.296344	0.113302	2.54442e-16
NM_001033575	DUSP28	-0.925226	-0.338837	0.156224	-0.0688482	-2.50433e-16
NM_001033578	SGK3	-0.933378	0.304709	-0.188168	0.0234671	1.58789e-16
NM_001033580.1	MYO19	-0.356547	-0.884165	-0.0279683	-0.300572	-4.97377e-16
NM_001033582	PRKCZ	0.609835	-0.0435932	0.791221	0.0130228	-2.17231e-16
NM_001033583	ACOT9	0.385218	0.017214	0.82633	0.410474	5.10824e-18
NM_001033604	BBS9	0.0868167	-0.751086	0.206965	-0.620885	-6.23615e-16
NM_001033667	LY9	0.819018	-0.350478	-0.451831	-0.0471503	1.86618e-16
NM_001033714	NOP2	0.843112	0.275773	0.311085	-0.341082	-1.23312e-16
NM_001033719	ZNF404	-0.587768	0.56497	0.0127564	0.578943	4.7758e-16
NM_001033855	DCLRE1C	0.202271	0.164236	-0.965434	0.00712246	-1.45015e-16
NM_001033857	DCLRE1C	-0.656256	0.0596952	0.636975	-0.400035	-5.77726e-16
NM_001033859	ACADVL	0.985372	-0.0990777	0.0177037	-0.137522	-1.15103e-16
NM_001033873	SMAGP	0.473871	-0.812771	0.230157	0.248751	-3.01049e-16
NM_001033910	TRAF5	-0.614098	0.694993	0.333537	0.16918	5.60696e-16
NM_001033925	TIAL1	0.956171	0.225523	-0.0104717	-0.186458	-1.01435e-16
NM_001033930	UBA52	-0.833833	-0.49419	0.244374	0.027941	1.02817e-16
NM_001033	RRM1	0.754522	0.646357	-0.0348209	-0.108198	2.1216e-15
NM_001034023	DMAP1	0.940879	-0.281006	-0.180365	-0.0570078	-1.84793e-16
NM_001034024	DMAP1	0.849686	0.129602	0.489304	0.14771	8.95964e-17
NM_001034025	ERP29	0.684703	-0.270556	0.606309	0.300617	-6.54216e-16
NM_001034077.1	HIST2H4B	-0.954602	-0.291606	0.00935975	0.0601059	-1.45098e-16
NM_001034077	HIST2H4B	-0.956575	-0.28416	0.0259261	0.0595388	-2.22885e-17
NM_001034194	EXOSC9	0.178986	-0.0135498	-0.962562	0.203112	5.81085e-19
NM_001034850	RETREG1	-0.0697815	0.341366	-0.212489	-0.912934	-2.66306e-16
NM_001034853	RPGR	-0.972251	-0.042962	0.227855	0.0310488	-2.5643e-17
NM_001034996	RPL14	-0.856897	-0.485918	0.154453	-0.0758608	-3.83944e-16
NM_001034	RRM2	0.94451	-0.0539943	0.0363371	-0.321971	-3.13721e-16
NM_001035005	C18orf32	-0.95409	-0.264569	0.140319	-0.00508026	-1.92916e-16
NM_001035006	RPL17	-0.963608	-0.263586	0.0380252	-0.0231696	-2.48854e-16
NM_001035235	SRA1	0.782026	-0.374505	0.497803	-0.0193368	-3.39418e-16
NM_001035254	FAM102A	0.969795	-0.197453	0.053534	-0.132831	-4.8356e-16
NM_001035258	RPL38	0.953236	-0.295193	0.00465046	-0.0646593	-1.2062e-15
NM_001035267	RPL41	-0.887418	-0.326532	0.248968	0.209478	8.59166e-17
NM_001035507	AGBL5	0.222642	-0.776053	-0.382645	0.449172	-5.73107e-17
NM_001035512	SDHC	0.141691	0.984765	-0.0901295	-0.0451496	6.72633e-16
NM_001035513	SDHC	0.418668	0.906031	0.0358984	-0.0503617	3.57544e-16
NM_001035521	GTF3C2	0.967375	-0.0291146	0.250918	0.0194285	4.22291e-17
NM_001035534	FAM129B	0.784124	-0.49838	-0.324184	-0.177967	-3.98857e-17
NM_001037131	AGAP1	0.103192	0.58126	0.519298	0.617914	4.9924e-16
NM_001037144	CNTROB	0.89131	-0.157058	0.424052	-0.0328543	-1.36433e-16
NM_001037163	FAM220A	-0.42547	0.895738	0.108224	-0.0701195	1.14729e-15
NM_001037164	ARL4A	-0.653945	0.35799	0.664575	0.0503903	-1.97889e-17
NM_001037165	FOXK1	0.817181	0.554897	-0.0901677	0.127175	3.88067e-16
NM_001037171	ACOT9	0.708146	0.596362	0.333807	-0.177352	-5.45287e-16
NM_001037172	PXYLP1	0.210041	-0.241704	-0.852256	-0.413668	-1.61975e-16
NM_001037174	ARL5A	-0.698524	0.687742	0.195255	0.0308471	2.28018e-16
NM_001037232	ZNF829	-0.911061	0.17808	0.172204	0.329546	2.21686e-16
NM_001037277	GGPS1	-0.508786	0.671385	-0.503459	-0.192114	-3.06086e-16
NM_001037305	THYN1	0.0752306	-0.234698	-0.956528	0.15592	2.07321e-16
NM_001037328	STAU1	0.506806	0.280921	-0.773284	0.257415	3.27177e-16
NM_001037333	CYFIP2	0.991343	-0.0804578	0.103099	0.0116743	-5.12994e-18
NM_001037334	USP14	-0.897226	0.39816	-0.0747765	-0.175675	2.60444e-16
NM_001037335	HELZ2	-0.86131	-0.488411	0.0688768	-0.121883	-2.77558e-16
NM_001037339	PDE4B	-0.56418	0.822143	-0.0666249	0.0366451	1.47255e-15
NM_001037495	DYNLL1	0.976368	0.112407	0.0906761	-0.160774	-5.93797e-18
NM_001037501	NBPF8	0.613908	-0.147496	-0.765065	-0.12664	-1.73951e-16
NM_001037535	SCML1	-0.610151	0.328631	0.681586	-0.234856	-4.4116e-17
NM_001037536	SCML1	-0.568312	0.355768	-0.741222	-0.0322615	2.45988e-16
NM_001037553	AGPAT3	0.966967	0.231816	0.104401	-0.0183651	-3.85508e-16
NM_001037582	SCD5	-0.660816	0.551864	-0.438513	-0.257829	2.36132e-16
NM_001037637	BTF3	-0.936037	-0.330058	0.0922047	0.0799705	-8.19385e-17
NM_001037639	PARL	0.367804	-0.353105	-0.846843	0.151307	3.56722e-17
NM_001037663	EEF1B2	-0.897827	-0.433928	0.0712588	-0.023145	-1.30809e-16
NM_001037675	NBPF9	0.968537	0.0268911	-0.139212	-0.20453	-2.79444e-16
NM_001037735	ZNF630	0.857174	0.500212	0.0247034	-0.120124	2.74562e-17
NM_001037738	NPM1	0.406042	-0.709134	-0.572922	-0.0634061	-6.92733e-16
NM_001037806	NCKAP5L	-0.0795547	-0.991867	0.0709768	0.0695156	-4.72301e-16
NM_001037808.1	EIF3C	0.995485	0.0944374	-0.0060532	0.00738516	9.62469e-17
NM_001037808	EIF3C	0.985248	0.170061	-0.0077733	-0.0174697	2.05816e-16
NM_001037813	ZNF284	0.821723	0.519731	-0.146959	0.181809	1.29532e-16
NM_001037872	REV1	0.779042	0.606379	-0.098356	-0.1254	1.21924e-16
NM_001037967	ALAS2	-0.973323	0.0722138	-0.192192	-0.102416	-2.36357e-17
NM_001037968	ALAS2	-0.9828	0.0108726	-0.175428	-0.0566683	-2.27037e-16
NM_001037984	SLC38A10	-0.490823	-0.864274	-0.102167	0.0410521	-8.38421e-16
NM_001038702	CDC42SE2	0.636789	0.756286	0.142368	-0.0475754	3.02758e-16
NM_001038707	CDC42SE1	0.98484	0.166333	0.0489859	-0.00483126	1.89074e-16
NM_001039091	PRPS2	0.188444	0.952274	0.239996	-0.00804876	4.49762e-16
NM_001039127	ZNF718	-0.758309	0.524841	-0.099627	-0.373611	1.67699e-16
NM_001039141	TRIOBP	0.661806	-0.233105	-0.693965	0.161515	4.02417e-17
NM_001039199	TTPAL	-0.715075	0.540403	0.258125	0.36056	1.06392e-16
NM_001039366	ATP6V1E1	0.615318	-0.754846	0.21602	0.07019	-5.0206e-16
NM_001039396	MPEG1	0.964688	0.219314	-0.108846	0.0971097	5.94738e-16
NM_001039457	ATP6V0B	-0.70546	-0.649048	0.259096	0.118033	-1.39449e-16
NM_001039459	ELMO1	0.707057	-0.627604	-0.324607	-0.0285352	-1.99399e-16
NM_001039465	SRSF5	-0.976379	-0.115994	0.157064	-0.0925179	-8.72083e-17
NM_001039467	RGS19	0.996348	0.0778478	-0.0201933	-0.0286724	1.71737e-17
NM_001039469	MARK2	0.965669	-0.0347498	0.140099	0.215982	5.71902e-17
NM_001039477	THEMIS2	0.975338	0.110271	0.185378	0.0468063	-2.82652e-16
NM_001039479	AREL1	0.938134	0.267926	0.129551	0.177023	-8.84711e-16
NM_001039547	GK5	-0.400196	0.853217	0.155515	0.296106	5.79871e-16
NM_001039550	DNAJB2	-0.776119	-0.623117	0.0965161	-0.00700388	1.36211e-16
NM_001039569	AP1S3	0.61115	0.225336	-0.620234	0.437069	4.79574e-16
NM_001039570	KREMEN1	0.0720098	-0.0111225	0.0792496	-0.994188	-1.68062e-16
NM_001039573	SEC14L1	0.820046	0.130395	0.465654	0.306086	-9.92901e-16
NM_001039580	MAP9	-0.936797	0.322748	-0.125612	0.049662	2.41e-16
NM_001039584	PICK1	0.870419	-0.473492	0.124101	0.0526727	-2.6406e-16
NM_001039589	DPH2	0.644861	0.299972	0.701854	-0.0396446	-3.3121e-17
NM_001039590	USP9X	-0.0265078	0.586239	-0.794381	0.15678	-5.75677e-16
NM_001039591	USP9X	0.0741008	0.989983	0.118387	0.0206619	-1.39272e-15
NM_001039613	IAH1	-0.846901	-0.346239	0.247377	-0.318875	-2.77744e-16
NM_001039618	CREBZF	-0.960172	0.235171	-0.150502	0.0106256	4.53686e-16
NM_001039619	PRMT5	0.552196	-0.261527	-0.787242	0.0832645	-7.48227e-17
NM_001039650	ZMYM5	-0.537548	0.650352	0.525111	0.111098	3.19098e-16
NM_001039656	TESMIN	0.47871	0.108742	0.868541	0.068179	-8.87105e-17
NM_001039659	IL18BP	0.685801	-0.266348	0.187307	-0.650886	-7.36781e-16
NM_001039661	TIRAP	0.42421	-0.727266	0.319649	-0.434688	-7.52503e-16
NM_001039664	TNFRSF25	-0.535733	-0.772229	-0.089151	-0.329704	-5.69078e-16
NM_001039670	IFFO1	0.861088	-0.00172861	0.505707	0.0527722	-6.65999e-17
NM_001039690	CHTF8	0.987493	-0.0802327	-0.131481	0.0336561	-1.47771e-16
NM_001039693	TYW5	0.675997	0.220588	-0.286583	0.642059	4.41639e-16
NM_001039697	SNAPC3	-0.910048	0.385864	-0.15057	0.0158196	1.82429e-16
NM_001039703	NBPF10	-0.545468	0.339812	-0.651634	-0.402948	4.33001e-17
NM_001039708	ENTR1	0.85695	-0.462247	0.227547	-0.013644	-5.46551e-16
NM_001039709	CBFA2T2	0.819253	0.0244569	-0.556383	-0.136619	-1.20121e-16
NM_001039711	DEDD	0.983125	7.31602e-05	-0.176266	-0.0489461	-8.77774e-17
NM_001039712	DEDD	0.940225	0.171261	0.291472	-0.0411146	-2.33716e-16
NM_001039753	EML6	-0.648126	0.0284812	-0.544123	0.532027	4.01936e-16
NM_001039771	CBLN3	0.829677	0.0662879	-0.534797	-0.145718	9.13558e-18
NM_001039802	CDC42	0.732825	0.501597	-0.123724	0.442787	-6.21338e-16
NM_001039840	CHIC1	-0.914425	0.399782	0.0558384	-0.0297234	-1.09862e-16
NM_001039877	STRN4	0.95277	-0.30073	-0.0327131	-0.0268417	-2.28292e-16
NM_001039885	FKRP	0.669626	-0.308589	0.291675	0.609344	6.65346e-17
NM_001039886	ZNF808	-0.975737	-0.0685641	-0.0961048	0.184393	6.74097e-17
NM_001039887	PROSER3	0.720164	-0.204841	-0.6435	-0.159097	-8.15805e-17
NM_001039891	ZNF674	-0.900627	0.389642	-0.153059	-0.116719	5.76467e-17
NM_001039920	ZNF384	0.729184	0.316085	0.606944	0.000107167	8.284e-17
NM_001039933	CD79B	-0.033976	-0.704549	0.662677	0.251627	-3.93009e-16
NM_001039937	INTS6	0.928848	0.363726	-0.0673765	-0.0201487	9.46647e-17
NM_001039938	INTS6	-0.99918	0.0305063	-0.0133447	0.0230461	1.21408e-16
NM_001039960	SLC4A8	0.929046	0.228697	-0.290099	0.0203284	8.38887e-17
NM_001040002	MEOX1	0.69819	0.0711416	0.295634	-0.648128	-2.54233e-16
NM_001040006	TCERG1	0.190007	0.949736	0.230841	-0.0928021	1.38612e-15
NM_001040020	FAM3C	-0.783063	0.614868	-0.0446554	0.0821937	1.15013e-16
NM_001040021	CD14	0.489192	-0.778358	0.333679	0.208587	-5.3152e-16
NM_001040022	SIRPA	-0.505825	-0.624315	-0.582065	0.124786	-2.33013e-16
NM_001040023	SIRPA	0.973375	0.0490062	0.211682	0.0730023	-1.0064e-16
NM_001040031	CD37	0.333572	-0.878566	0.312468	-0.138618	-4.95888e-16
NM_001040033	CD53	0.985742	-0.0466228	-0.14544	0.0706192	-4.79667e-16
NM_001040056	MAPK3	0.998148	0.0472423	0.0022029	0.0382656	4.65805e-17
NM_001040058	SPP1	0.856009	-0.382414	0.243276	0.248646	1.14497e-16
NM_001040059	CD68	0.705887	-0.465093	-0.528404	0.0787513	-7.05377e-17
NM_001040078	LGALS9C	0.876684	-0.240835	0.187766	0.37171	3.88331e-17
NM_001040097	MOSPD3	0.691972	-0.517814	0.290875	-0.410409	-4.6557e-16
NM_001040107	HVCN1	0.887129	-0.254274	-0.380914	0.0570261	-1.56841e-16
NM_001040108	MLH3	-0.964464	0.1513	0.139781	-0.165466	5.69104e-17
NM_001040110	NRF1	0.95562	0.210398	-0.19882	0.0547202	2.52399e-16
NM_001040118	ARAP1	-0.609415	-0.775483	0.0550812	0.155581	-3.13814e-16
NM_001040126	PQLC2	0.964132	-0.166871	0.171084	-0.115468	-3.32203e-16
NM_001040135	ACTR3B	-0.450459	0.805055	0.22958	0.310268	3.86452e-16
NM_001040146	CHTF8	0.96259	-0.253681	-0.0870014	0.0387	-4.16723e-17
NM_001040153	SLAIN1	-0.985626	0.00764132	0.153008	-0.0712127	3.14105e-16
NM_001040157	CEP44	-0.967219	0.238483	-0.0420202	0.0764741	2.83198e-16
NM_001040158	H2AFY	-0.83053	-0.491738	-0.259509	0.032692	1.31375e-15
NM_001040167	LFNG	-0.752161	-0.634711	-0.0842575	-0.155876	-5.31149e-16
NM_001040181	CLDND1	-0.877935	0.331939	-0.32593	-0.11321	-7.94101e-16
NM_001040182	CLDND1	-0.207684	0.922442	0.305297	0.112968	3.56877e-16
NM_001040183	CLDND1	-0.296417	0.833116	0.397074	0.245739	1.83172e-16
NM_001040185	ZNF765	-0.978826	0.148265	0.140714	0.010785	9.18459e-17
NM_001040194	AGTRAP	-0.331396	-0.86381	0.362016	0.113811	-4.21411e-16
NM_001040196	AGTRAP	0.1094	-0.698296	0.700955	0.0952667	-3.09431e-16
NM_001040197	AGTRAP	0.899415	-0.124163	0.38356	-0.168875	-1.49083e-16
NM_001040202	PAQR3	-0.607556	0.71722	0.291922	0.176785	4.26788e-16
NM_001040217	MINDY1	0.873991	-0.379442	0.30253	0.0252989	-7.82815e-17
NM_001040284	TENT4B	-0.762481	0.569644	-0.177929	0.249939	3.28877e-16
NM_001040285	TENT4B	-0.926718	0.373881	0.0227253	-0.0298492	2.29463e-16
NM_001040402	DCUN1D4	-0.979334	0.188038	-0.0385207	-0.0637377	1.00307e-16
NM_001040424	PRDM15	0.815265	0.19331	-0.544424	-0.0397123	7.03239e-17
NM_001040427	HAGH	-0.897786	-0.409065	0.149462	-0.0656342	-1.2024e-16
NM_001040431	COA3	-0.508196	-0.848102	0.0407757	0.144216	-5.47702e-16
NM_001040436	YARS2	-0.726282	-0.581041	-0.225708	0.28976	6.46378e-16
NM_001040437.1	C6orf48	-0.795916	-0.596031	0.0866818	-0.0612484	-6.5209e-16
NM_001040438.2	C6orf48	-0.873632	-0.474388	0.0901561	-0.0599529	-5.50104e-16
NM_001040439	MAPK8IP3	0.239811	-0.6673	-0.705056	0.00990501	-2.16385e-16
NM_001040440	CCDC112	-0.932762	0.119281	-0.339296	-0.024604	7.70121e-17
NM_001040443	PHF11	-0.766701	-0.104783	0.603681	-0.191728	-1.88923e-16
NM_001040444	PHF11	0.967059	0.245673	-0.0324138	-0.0582326	8.70542e-17
NM_001040445	ASB1	-0.666355	-0.709413	0.213564	0.0842334	-2.70727e-16
NM_001040446	MTMR12	0.584788	0.806974	0.0275312	0.0778276	1.14535e-15
NM_001040450	MINDY2	-0.993021	0.0601724	-0.0726006	-0.0708292	-1.07827e-16
NM_001040451	RUFY1	-0.27271	-0.36344	-0.853436	0.25532	4.62082e-17
NM_001040452	RUFY1	0.777649	0.38844	0.479613	0.119779	-4.98403e-17
NM_001040453	MINDY2	-0.7051	0.708273	-0.0202657	0.0278059	2.87767e-16
NM_001040454	SLC26A6	0.582985	-0.0141828	0.77204	-0.252748	-2.63219e-16
NM_001040455	SIDT2	0.97468	-0.129675	-0.0992997	0.15272	5.86918e-17
NM_001040456	RHBDD2	0.874995	-0.45621	0.161867	0.0073742	-1.34908e-16
NM_001040457	RHBDD2	0.771631	-0.444104	0.440194	0.116563	-4.26038e-16
NM_001040458	ERAP1	-0.307106	0.18385	-0.0185346	-0.933564	-2.90616e-16
NM_001040610	EFL1	0.983852	0.00976173	0.0686671	-0.164999	-6.11175e-17
NM_001040613	TMEM70	-0.947368	0.09	-0.248206	0.181073	1.56826e-16
NM_001040616	LINS1	0.596283	0.0598559	0.779831	-0.180908	-2.22504e-16
NM_001040625	NCALD	0.809513	0.117234	-0.571752	0.0635999	2.30302e-16
NM_001040626	NCALD	0.138715	0.340884	0.929017	-0.0385061	-1.2177e-16
NM_001040627	NCALD	0.791071	0.0208117	-0.610406	0.0343214	9.37199e-17
NM_001040628	NCALD	0.837606	0.290346	0.345629	0.307662	1.6544e-16
NM_001040629	NCALD	0.827748	0.299609	0.427733	0.20521	1.06065e-16
NM_001040648	CRCP	0.689691	0.686292	-0.173114	-0.152844	1.70378e-16
NM_001040651	CD3D	-0.86426	0.0845301	-0.473016	0.148878	1.76638e-16
NM_001040653	ZXDC	-0.984957	-0.0681586	0.000200448	-0.15879	-2.13025e-16
NM_001040662	VCPKMT	-0.950966	0.144183	0.247702	-0.116272	2.18196e-16
NM_001040697	UEVLD	0.162346	0.344674	-0.922372	-0.0638307	2.3258e-16
NM_001040715	KIAA0895L	0.83961	-0.272272	-0.468323	-0.039952	-1.0717e-16
NM_001040874.1	HIST2H2AA4	-0.935859	-0.33368	0.0680286	0.0905374	-9.81033e-17
NM_001040874	HIST2H2AA4	-0.935542	-0.302675	0.157034	0.0921321	-1.23339e-16
NM_001040876	ABCE1	-0.703571	0.505486	0.34362	-0.362489	-2.49578e-16
NM_001042351	G6PD	0.905936	-0.385996	-0.171257	0.03096	-9.67321e-17
NM_001042355	CYLD	0.0761146	0.807948	-0.403993	-0.422157	-6.46311e-16
NM_001042368	RALGDS	0.048102	-0.317151	0.944625	-0.0691786	-3.76437e-16
NM_001042371	PGP	-0.580392	-0.781556	-0.226072	-0.0347547	-5.85661e-17
NM_001042383	CEP63	0.812018	0.404871	0.101427	-0.407944	-1.64595e-16
NM_001042385	PREPL	-0.558039	0.324752	0.52665	-0.552963	-1.25705e-16
NM_001042388	PPP4R1	-0.964478	-0.0298942	0.219924	0.143255	2.53922e-16
NM_001042400	CEP63	0.900368	0.391446	0.171691	-0.0814195	1.37969e-16
NM_001042402	NAAA	0.966672	0.138524	-0.164842	0.138504	1.69318e-16
NM_001042404	CEP170	-0.408179	0.696376	-0.555331	0.200143	-1.78055e-16
NM_001042405	CEP170	-0.869134	0.488624	0.0160757	0.0747909	-1.91351e-17
NM_001042410	ANKZF1	0.789563	-0.298828	-0.53544	-0.0244155	9.23844e-17
NM_001042412	CYLD	-0.645029	0.679133	-0.210501	-0.280011	-4.97334e-16
NM_001042414	PSPC1	-0.618048	0.0730772	0.781696	0.0403439	-3.25714e-16
NM_001042422	SLC16A3	-0.620374	-0.610618	0.486221	0.0766224	-3.17698e-16
NM_001042423	SLC16A3	0.0724435	-0.772615	-0.628512	0.0528177	-2.6751e-16
NM_001042424	NSD2	-0.318981	0.590888	0.220088	0.707576	-2.47346e-15
NM_001042432	CLN3	0.77371	-0.623645	0.105559	0.0360113	-2.74333e-16
NM_001042437	ST3GAL5	0.763059	0.346803	0.511894	-0.188237	-1.74499e-16
NM_001042440	CAST	0.0144958	-0.199068	-0.658892	-0.725274	-3.12703e-16
NM_001042442	CAST	0.725199	-0.044844	-0.165855	-0.666759	-4.07495e-16
NM_001042443	CAST	-0.305521	0.201371	0.218206	-0.904706	-3.62523e-16
NM_001042444	CAST	-0.072996	0.245974	0.188245	-0.948015	-3.50052e-16
NM_001042445	CAST	0.402929	0.559199	0.26611	0.673892	6.97676e-16
NM_001042446	CAST	0.22286	0.536927	0.257467	0.771851	5.40857e-16
NM_001042452	STK26	-0.954635	0.259445	0.0770912	0.124169	4.88149e-17
NM_001042453	STK26	-0.740531	0.180713	-0.406911	-0.503368	4.93043e-17
NM_001042462	TRAPPC5	-0.918024	-0.364478	0.115321	-0.105305	-4.15069e-16
NM_001042463	TMEM80	0.196957	-0.746318	0.442567	-0.456455	-6.21337e-16
NM_001042465	PSAP	0.879469	-0.16568	0.428024	0.126015	6.33911e-16
NM_001042466	PSAP	0.939967	-0.0373212	0.324101	0.100142	2.64053e-16
NM_001042469	SUMF2	-0.106542	-0.760629	0.564664	0.302071	-2.84674e-16
NM_001042470	SUMF2	0.938657	-0.0194576	-0.331739	-0.0921579	-1.44899e-16
NM_001042471	GSDMB	0.192778	-0.88521	-0.40416	0.126076	-3.37171e-16
NM_001042472	ABHD12	0.814361	0.103182	0.571071	0.00688373	-4.82708e-17
NM_001042473	ACBD5	0.312138	0.931993	0.184084	0.0084744	4.19691e-16
NM_001042475	CEP85L	-0.991357	-0.0216772	-0.12519	-0.0326828	4.00138e-17
NM_001042476	CARHSP1	-0.73145	-0.55558	0.3816	0.103403	-1.98026e-16
NM_001042479	GEMIN8	0.750822	-0.28324	-0.469439	-0.368332	-1.63477e-16
NM_001042480	GEMIN8	0.699969	0.293074	0.644262	0.0952764	9.23327e-17
NM_001042482	TPK1	0.361862	0.70003	0.578225	-0.211355	6.15823e-17
NM_001042486	DLGAP4	0.966265	-0.089114	-0.241574	0.00579032	-1.77921e-17
NM_001042492	NF1	-0.371512	0.858029	0.307863	0.176029	-1.66194e-16
NM_001042494	SLC12A6	-0.973786	0.0343408	-0.220506	-0.044035	-5.53679e-16
NM_001042495	SLC12A6	0.963281	0.266071	-0.0156763	-0.0324026	1.89262e-16
NM_001042496	SLC12A6	-0.993791	-0.0382374	0.102985	0.0176477	2.04096e-16
NM_001042497	SLC12A6	0.857018	0.498803	0.118972	0.0506037	7.30416e-16
NM_001042500.1	DEFA1B	0.0695184	-0.872088	0.440528	-0.201408	-7.46657e-16
NM_001042500	DEFA1B	0.654429	-0.532856	0.50101	-0.19177	-5.45949e-16
NM_001042510	ZNF706	0.287715	0.867175	0.379936	0.144482	3.00415e-16
NM_001042519	C2orf88	-0.988581	-0.121509	0.0735509	-0.0503354	-1.83e-16
NM_001042520	C2orf88	0.690192	0.693221	0.154818	0.138244	4.03803e-16
NM_001042521	C2orf88	0.680424	0.704588	0.140351	0.144501	3.03221e-16
NM_001042529	COASY	0.397023	-0.858895	-0.307567	-0.100373	-6.50745e-16
NM_001042537	SLC9A6	0.715545	0.535788	-0.315539	-0.318375	2.33775e-16
NM_001042539	MAZ	-0.642128	-0.742472	0.178533	0.0673355	-2.12057e-16
NM_001042540	NCBP2	0.34225	0.808263	0.457748	0.141575	3.56907e-16
NM_001042545	LTBP4	-0.276982	-0.958318	0.00555654	-0.0698253	-5.62457e-16
NM_001042548	FEZ2	0.141331	0.521447	0.841391	-0.0134496	8.60437e-17
NM_001042549	NSL1	-0.47276	0.88037	0.0127603	-0.0358441	4.62519e-16
NM_001042550	SMC2	-0.67986	0.114314	-0.710573	-0.140742	1.65602e-16
NM_001042551	SMC2	0.309554	0.836282	0.378174	-0.248583	2.24861e-16
NM_001042552	TATDN3	-0.307623	0.249764	0.918096	0.00922671	-9.1899e-18
NM_001042553	TATDN3	0.0238629	0.845703	0.37094	0.382911	5.08379e-16
NM_001042555	FRS2	0.616539	0.783479	-0.00514063	0.0775508	5.97082e-16
NM_001042559	EIF4G2	0.355808	0.874833	0.316644	0.0883449	5.95257e-16
NM_001042572	CHD2	-0.985546	-0.163768	0.0329584	0.0281583	-1.7364e-16
NM_001042573	ENGASE	0.20801	-0.924548	-0.28698	-0.139951	-2.74065e-16
NM_001042574	CRTC3	0.910668	-0.056845	-0.40921	0.000582376	8.2156e-17
NM_001042576	RRBP1	0.924551	0.115756	0.317589	0.175908	1.90939e-16
NM_001042588	SNUPN	0.933564	-0.102998	-0.338761	0.0555927	-3.19802e-16
NM_001042590	TMEM8B	0.984977	-0.0654945	0.130043	-0.0928389	-1.00504e-16
NM_001042594	POT1	0.538191	0.0116752	-0.788204	0.298242	2.27727e-16
NM_001042595	TMEM91	-0.63047	-0.77542	-0.00340497	-0.0349107	-3.81254e-16
NM_001042600	MAP4K1	0.940469	-0.29889	-0.161539	-0.00939431	4.84183e-17
NM_001042601	TTC14	-0.933965	0.295053	-0.181708	-0.0873809	5.93641e-18
NM_001042603	KDM5A	-0.193363	0.640989	-0.606796	0.428418	1.31827e-15
NM_001042616	PIGY	-0.852474	0.379169	0.0697471	-0.353064	5.13859e-16
NM_001042618	PARP2	0.741181	0.259786	0.61895	0.00793132	-1.094e-17
NM_001042631	SDHAF1	-0.774022	-0.608093	0.17472	0.0241949	-2.95859e-16
NM_001042635	NGDN	-0.676604	-0.454232	0.571115	-0.0985304	-7.82867e-16
NM_001042646	TRAK1	0.757113	0.48729	0.42846	0.0758231	2.18324e-16
NM_001042678	RHOC	0.478624	0.313164	0.820222	0.00915097	-9.48027e-17
NM_001042679	RHOC	0.167525	-0.927522	-0.291016	0.164158	-1.84626e-16
NM_001042681	RERE	-0.972003	-0.230365	-0.0177012	0.0427576	1.81253e-16
NM_001042682	RERE	0.955864	0.239518	0.169612	-0.0136853	1.01072e-16
NM_001042683	SHPRH	-0.916561	0.397833	-0.0316808	-0.0253298	1.92519e-16
NM_001042685	LGALS9B	0.707354	0.0168252	0.089407	0.70098	4.53287e-16
NM_001042692	WDPCP	0.166021	0.799633	-0.269697	0.510185	7.5775e-16
NM_001042693	SHISAL2A	0.217356	-0.91837	-0.32767	-0.0445642	-3.99561e-16
NM_001042697	ZSWIM7	0.375351	0.147892	-0.909434	-0.100841	-1.50059e-15
NM_001042698	ZSWIM7	0.435213	0.255496	0.860085	-0.0746063	-1.05901e-16
NM_001042717	GTPBP10	0.048363	0.186948	-0.972327	0.131494	2.7096e-16
NM_001042724	NECTIN2	0.601764	0.628479	-0.359901	-0.336699	2.50533e-16
NM_001042728	RARG	0.157494	-0.483434	0.848118	-0.148941	-3.42733e-16
NM_001042729	FGR	0.989352	-0.0378254	-0.140235	-0.00923069	3.66473e-16
NM_001042734	SEC24B	-0.700835	0.694473	-0.0395717	0.158023	6.82348e-17
NM_001042747	FGR	0.797997	-0.468088	-0.379336	-0.0140721	-1.6895e-16
NM_001042749	STAG2	-0.952087	0.0396857	0.0517304	0.298797	-6.34727e-17
NM_001042750	STAG2	-0.79405	0.582619	-0.119544	0.125494	3.54023e-16
NM_001042751	STAG2	-0.767409	0.603488	-0.074637	0.203262	7.59719e-16
NM_001042771	LCK	0.971352	-0.113914	-0.176015	-0.111877	-1.05833e-16
NM_001043318	ELMSAN1	0.665321	0.496538	0.557218	0.0174935	-4.91899e-17
NM_001043351	TPM3	-0.393139	0.254665	0.843514	0.262817	-4.12058e-16
NM_001043352	TPM3	0.909446	0.0368876	-0.411164	-0.0499109	-4.04941e-16
NM_001043353	TPM3	-0.421382	0.28105	-0.377836	0.775041	5.45147e-16
NM_001044305	SMAP1	0.225629	0.323364	0.871825	-0.2906	-9.3639e-17
NM_001044385	TMEM237	-0.731471	0.569293	0.200602	-0.317197	4.5737e-17
NM_001044387	ZNF557	-0.64299	0.585673	0.354593	0.343242	4.14298e-16
NM_001044388	ZNF557	-0.987466	-0.0740504	-0.0480547	-0.130836	-2.82181e-16
NM_001044723	CSNK1G3	-0.988429	0.111509	0.0178973	-0.101259	2.56141e-17
NM_001045556	SLA	-0.761725	-0.598641	-0.0342434	0.245421	-2.1955e-16
NM_001046	SLC12A2	-0.617964	0.563316	-0.483624	0.258656	5.54639e-16
NM_001047160	NET1	-0.146423	0.261711	0.743576	-0.59763	-2.55293e-16
NM_001047434	DPH3	-0.857355	0.263448	-0.442193	0.00177597	-1.61242e-16
NM_001047	SRD5A1	0.527011	0.769856	0.275729	-0.231421	7.07428e-17
NM_001048166	STIL	-0.981007	-0.0787238	0.102929	-0.14434	-1.04668e-16
NM_001048183	PHACTR4	0.930502	0.135786	-0.11791	0.319101	4.30194e-16
NM_001048200	HIPK3	-0.99	0.1303	-0.0536602	-0.00656834	1.28027e-16
NM_001048205	REC8	-0.0124713	-0.989852	-0.0405426	-0.135622	-1.37963e-15
NM_001048210	CLCC1	0.688098	0.492782	-0.488481	-0.212302	8.63085e-16
NM_001048218	SCYL1	-0.452699	-0.829177	0.303916	-0.123145	-3.7096e-16
NM_001048241	UBL5	-0.889644	-0.405458	0.20594	-0.0415535	-7.55532e-16
NM_001048249	SMIM15	-0.87718	0.461531	-0.124075	0.0463682	2.95122e-16
NM_001055	SULT1A1	0.549969	-0.708713	0.101377	0.430096	-8.99545e-16
NM_001061	TBXAS1	0.423308	-0.855215	-0.256024	0.154498	-2.91224e-16
NM_001062	TCN1	0.915821	-0.259207	0.264689	-0.154994	-2.15157e-16
NM_001064	TKT	0.0690929	-0.945915	0.306036	0.0825401	6.51696e-17
NM_001065	TNFRSF1A	0.979508	-0.134243	0.148546	0.0218462	-6.74378e-17
NM_001066	TNFRSF1B	0.965817	-0.241799	0.0744648	0.0564369	5.73461e-16
NM_001067	TOP2A	-0.990492	-0.0721793	0.0698236	-0.0940279	-2.98149e-16
NM_001068	TOP2B	0.626834	0.700899	-0.323695	0.105075	-5.09017e-16
NM_001069	TUBB2A	-0.491068	-0.788446	0.0917134	-0.35888	-4.16512e-16
NM_001070	TUBG1	0.705618	-0.422606	-0.568268	0.0240642	-9.0581e-17
NM_001071775	MZT1	-0.985723	0.0951033	-0.124231	-0.0622282	-4.41558e-17
NM_001071	TYMS	0.567001	0.148844	0.79877	-0.135362	-1.40462e-16
NM_001075099	SKAP1	0.627072	0.302741	0.713858	-0.0743999	-1.43642e-16
NM_001076552	ACSS2	-0.554884	-0.795701	0.241247	-0.027609	-3.39133e-16
NM_001076674	TMUB2	0.218447	-0.900731	0.375372	-0.0078321	-5.91852e-16
NM_001076675	ZNF626	-0.992386	0.0154094	-0.0823818	-0.0902503	1.09135e-17
NM_001076678	ZNF493	-0.987666	0.0548975	-0.145944	0.0142675	1.29443e-16
NM_001076680	LYRM9	0.834832	-0.443763	-0.324728	-0.026112	-2.31684e-16
NM_001076683	UBTF	0.97455	0.0104004	-0.222565	0.0246866	2.22375e-16
NM_001076684	UBTF	0.990506	0.0539528	-0.124242	0.0234766	8.04771e-18
NM_001076785	SLC7A6	0.770863	0.608587	-0.0342271	-0.18499	-1.44667e-15
NM_001076786	QSER1	-0.832713	0.542992	-0.0930284	-0.0556223	1.50237e-16
NM_001076788	ZC3H13	0.581854	0.548406	-0.599331	0.0387236	-1.66017e-16
NM_001077180	METTL9	-0.97256	-0.152097	-0.169766	-0.0466085	-2.93875e-16
NM_001077181	CDC14B	0.0266533	0.0306543	0.231595	-0.971964	-5.51712e-16
NM_001077183	TSC2	0.670423	-0.527767	-0.496534	0.159529	-6.59107e-17
NM_001077191	GPBAR1	0.526177	0.164387	0.821471	0.145948	1.90171e-17
NM_001077195	ZNF436	0.915002	0.393212	-0.0459201	-0.0777603	1.06945e-16
NM_001077198	ATG9A	0.395389	-0.377676	0.816078	0.187202	-1.93142e-16
NM_001077199	SREK1	0.395804	0.779716	0.474555	0.100893	1.90541e-16
NM_001077203	SENP7	-0.891487	0.239218	-0.362031	0.130226	3.06288e-16
NM_001077206	SEC31A	0.204369	0.9469	-0.0935062	0.229934	5.2732e-16
NM_001077207	SEC31A	0.937667	0.117649	0.326898	-0.00881064	5.94001e-17
NM_001077208	SEC31A	0.836565	0.346686	0.412505	0.0990357	8.13579e-17
NM_001077238	SPPL2B	0.496346	-0.453099	0.685474	0.280121	-3.70466e-16
NM_001077239	RNF214	0.959056	-0.216	0.032235	0.180322	5.90544e-17
NM_001077241	SLC25A45	0.842421	-0.272684	-0.464215	0.0217914	-1.05101e-16
NM_001077261	NCOR2	0.696433	-0.532139	-0.481462	-0.00202764	-7.54908e-17
NM_001077268	ZFYVE19	0.407351	-0.253434	0.133292	-0.86722	-3.01341e-16
NM_001077269	WIPF1	-0.199551	0.881076	0.417953	0.0959124	-1.42359e-17
NM_001077349	ZNF682	-0.954982	0.16776	-0.00448774	-0.244634	6.28913e-17
NM_001077350	NPRL3	-0.655768	-0.611946	0.442134	-0.0029184	-4.6687e-16
NM_001077351	RBM23	0.572095	-0.337266	0.711025	0.231092	5.26129e-16
NM_001077352	RBM23	-0.355694	-0.810234	-0.332665	0.326094	5.59586e-16
NM_001077365	POMT1	-0.232004	0.30217	0.867534	0.319769	1.02213e-16
NM_001077395	DPH5	0.536645	-0.788021	0.292806	-0.0728038	-7.16072e-16
NM_001077397	IRF2BP2	-0.153333	0.876665	0.434679	0.137844	8.14649e-16
NM_001077399	PNKD	-0.49307	-0.844525	-0.181244	-0.103968	-3.08267e-16
NM_001077415	CRELD1	-0.283765	-0.872298	0.280374	0.282779	-3.51479e-16
NM_001077426	ZNF586	0.509709	0.793863	0.188948	-0.27254	-4.40383e-17
NM_001077440	BCLAF1	-0.82935	0.366426	-0.41729	0.0614741	2.51755e-16
NM_001077441	BCLAF1	-0.85964	0.436336	0.244917	0.103181	-1.06901e-16
NM_001077442	HNRNPC	0.709576	0.473202	0.483114	-0.197947	-9.34903e-17
NM_001077443	HNRNPC	0.647751	0.659556	-0.356497	-0.13533	-1.60382e-15
NM_001077445	JADE3	0.316747	0.428333	-0.624466	0.571179	5.99957e-16
NM_001077446.9	TSEN34	-0.869363	-0.483617	0.0673877	-0.076032	-7.01818e-16
NM_001077447	PPCS	-0.926698	0.154757	-0.342442	-0.00388845	7.962e-16
NM_001077484	SLC38A1	-0.989959	0.0251896	-0.138561	0.0121174	1.80278e-16
NM_001077488	GNAS	0.899454	0.0720368	0.412442	0.125235	2.61814e-16
NM_001077489	GNAS	-0.146605	-0.959335	0.195082	0.141866	4.08394e-16
NM_001077494	NFKB2	0.977883	-0.104697	-0.179781	-0.0215093	-1.6768e-16
NM_001077497	PRR3	0.936908	-0.174224	0.250499	-0.170585	-1.77031e-16
NM_001077498	FAM222B	0.939911	0.332083	-0.0227696	0.075961	1.87596e-16
NM_001077511	TCF19	0.843604	-0.179432	-0.461728	-0.207228	-1.26616e-16
NM_001077516	SLC39A7	0.458373	-0.63203	0.580174	0.232015	-2.82232e-16
NM_001077525	MTMR14	0.580845	-0.797381	0.0781841	0.143842	-2.23926e-16
NM_001077526	MTMR14	0.737461	-0.425969	-0.523475	0.0259885	-4.57575e-17
NM_001077527	JRK	0.948646	-0.289446	-0.069045	-0.107352	4.79021e-17
NM_001077619	UBXN2B	-0.218581	0.920726	0.32241	0.0231783	-6.0129e-16
NM_001077624	ZNF846	0.241695	-0.769603	-0.395673	0.439018	-2.88748e-17
NM_001077628	APH1A	0.973641	-0.0400396	-0.218296	0.052605	2.56199e-16
NM_001077637	RAB6D	-0.803281	0.52683	-0.0899175	0.262878	3.96858e-16
NM_001077654	TNFAIP8	-0.921461	0.345361	-0.165495	-0.0651594	8.28151e-16
NM_001077663	URGCP	0.762838	0.291722	-0.292668	-0.497315	9.49566e-17
NM_001077664	URGCP	0.799991	-0.401006	-0.413309	0.168476	5.52841e-17
NM_001077665	AGAP6	0.758724	0.64776	0.0309597	-0.0615375	1.71437e-15
NM_001077700	MIER1	-0.0599329	0.997979	-0.00947646	-0.0188725	3.52863e-16
NM_001077701	MIER1	-0.92359	0.346515	-0.154527	-0.0550433	3.13013e-17
NM_001077704	MIER1	-0.679818	-0.280524	0.537766	0.412265	-1.17894e-16
NM_001078166	SRSF1	-0.551741	0.601784	-0.405483	-0.411122	4.64502e-16
NM_001078170.1	RGPD2	-0.773758	0.0771933	-0.0434184	0.627259	3.0088e-16
NM_001078170	RGPD2	-0.933609	0.0742924	-0.314974	0.153772	1.77679e-16
NM_001078171	RTL8C	0.961786	-0.0857891	-0.254454	-0.0534921	1.64701e-17
NM_001078172	RTL8A	0.424949	-0.496325	0.691791	-0.307417	-4.64993e-16
NM_001078645	CDC16	0.793808	0.411518	0.447593	-0.0135417	1.37736e-16
NM_001079514	UBN1	-0.908399	-0.383839	-0.0354591	0.161928	-5.35385e-17
NM_001079515	TBCE	-0.680714	0.0216541	0.502296	-0.532783	-2.89713e-16
NM_001079518	MED24	0.413345	-0.0174166	0.905085	-0.0982997	-2.48358e-16
NM_001079521	KTN1	-0.638252	0.702008	0.314481	-0.0303539	1.83971e-16
NM_001079522	KTN1	-0.636942	-0.362075	-0.34103	-0.588987	-4.5003e-16
NM_001079524	PAICS	0.910334	0.108106	-0.383846	-0.110761	-1.79053e-16
NM_001079525	PAICS	0.99084	0.0859138	0.00297122	0.104141	-1.05515e-18
NM_001079526	IKZF2	-0.861448	0.204688	-0.456114	0.0892773	3.1809e-16
NM_001079537	TRAPPC6B	-0.908412	0.414278	0.033778	0.0449619	1.46488e-16
NM_001079539	XBP1	0.955624	0.283644	-0.0677663	-0.0416602	3.35056e-16
NM_001079559	HNRNPUL2	0.981525	0.188349	0.0254479	0.0220385	-5.38388e-16
NM_001079670	CAB39L	0.75815	-0.100477	-0.643039	-0.0401646	1.39794e-17
NM_001079673	FNDC3A	-0.937586	0.259098	-0.200785	0.116126	1.5688e-16
NM_001079685	KIAA1191	-0.302851	-0.710616	0.624511	-0.115291	-4.47319e-16
NM_001079691	N4BP2L1	-0.443865	0.385345	-0.766027	0.260183	3.79466e-16
NM_001079692	MS4A14	0.867784	0.40826	0.275072	0.0679005	1.02967e-17
NM_001079802	FKTN	0.361047	0.435496	-0.817937	0.104721	3.08437e-16
NM_001079803	GAA	0.305175	-0.781332	-0.537561	-0.0861242	-3.69208e-16
NM_001079804	GAA	0.616168	-0.418315	0.65665	-0.119	-8.36019e-16
NM_001079809	TMEM183B	-0.839514	-0.529019	-0.0947816	-0.0798224	-7.38428e-16
NM_001079811	GLB1	0.986754	0.0752842	0.142718	-0.0167185	2.09715e-16
NM_001079812	DIAPH1	0.98582	0.15924	0.00965436	0.0520449	6.66475e-16
NM_001079817	INSR	-0.981341	-0.0578604	-0.175876	0.0518622	-1.07141e-16
NM_001079818	ITGA6	-0.731491	0.450227	-0.502429	-0.098905	1.77078e-16
NM_001079821	NLRP3	0.832659	-0.441451	0.182158	0.28039	-4.82272e-17
NM_001079839	OCIAD1	0.302591	0.207645	-0.909052	0.197348	4.13391e-16
NM_001079841	OCIAD1	-0.106332	0.494606	0.855362	-0.111418	3.86991e-17
NM_001079843	CASZ1	-0.86995	0.471139	0.109644	0.0958805	3.61639e-16
NM_001079846	CREBBP	0.204729	0.452872	0.859315	0.120708	5.04014e-16
NM_001079862	DBI	-0.918986	-0.334663	-0.0470479	0.203106	6.20187e-17
NM_001079864	TAX1BP1	-0.90473	-0.00577426	-0.425177	0.0255828	1.03276e-15
NM_001079866	BCS1L	0.289222	-0.913811	0.0439654	-0.281721	-5.98697e-16
NM_001079867	PEX2	-0.8786	-0.379338	-0.27737	0.0850278	1.09888e-16
NM_001079872	CUL4B	0.139239	0.973853	-0.043596	-0.17413	1.63005e-15
NM_001079874	VAV3	0.966077	0.25805	-0.000330017	0.0102224	1.02796e-16
NM_001079877	RASA4	0.00430634	0.757286	-0.649275	-0.0702939	3.69361e-16
NM_001079882	PRKD2	-0.240741	-0.960651	0.0366791	0.133595	-8.31877e-17
NM_001079	ZAP70	-0.753331	-0.654557	0.048682	0.0409552	-3.04346e-16
NM_001080121	PRNP	-0.48099	0.802639	0.189642	-0.297414	2.95379e-16
NM_001080122	PRNP	-0.46609	0.81	0.194205	-0.298235	1.91374e-16
NM_001080123	PRNP	-0.51772	0.8047	-0.0872197	-0.277158	1.6353e-15
NM_001080125	CASP8	0.851683	-0.4039	-0.292584	-0.16092	-3.38435e-16
NM_001080156	ARHGAP9	-0.933493	-0.251017	0.215144	-0.1389	6.85624e-16
NM_001080157	ARHGAP9	0.663328	-0.690522	0.0457805	0.284745	-3.08981e-16
NM_001080391	SP100	0.861077	0.502735	0.0233659	-0.0725144	3.86278e-16
NM_001080392	KIAA1147	0.550557	0.59638	-0.578161	0.083353	3.92515e-16
NM_001080394	SPIDR	0.0285346	-0.952867	-0.0699894	0.293824	-2.78424e-16
NM_001080395	AATK	-0.273453	-0.438499	-0.851998	0.083916	-7.52563e-17
NM_001080400	PLIN4	-0.265116	-0.921561	-0.23525	-0.158415	-7.51324e-16
NM_001080410	FBXO41	0.978679	-0.191858	-0.0292071	0.0672707	-1.68378e-17
NM_001080412	ZBTB38	-0.821593	0.509465	0.23392	0.103496	3.1894e-16
NM_001080414	CCDC88C	0.821742	-0.0333995	-0.563219	0.0800561	-2.23493e-15
NM_001080415	U2SURP	-0.167233	0.973341	0.150217	0.0455474	6.91483e-16
NM_001080416	MYBL1	-0.676869	0.159233	-0.716461	-0.0563585	4.04735e-17
NM_001080417	ZNF629	0.844906	-0.22542	0.437254	-0.21007	-2.19646e-16
NM_001080419	UNK	0.761562	-0.305868	0.547015	-0.165054	-1.06428e-15
NM_001080424	KDM6B	0.848239	-0.209029	-0.482911	0.0599534	-9.55788e-18
NM_001080425	BEX4	-0.374844	-0.800275	0.415888	0.214682	-3.34433e-16
NM_001080431	SLC45A4	0.440702	-0.823238	0.341384	0.107321	-3.18005e-16
NM_001080432	FTO	0.218285	0.251702	0.936892	-0.105973	-1.051e-16
NM_001080435	WHAMM	-0.884181	-0.0605989	0.375964	0.270561	6.30587e-16
NM_001080437	SNED1	0.94387	-0.152546	0.289946	0.0420717	-3.71931e-16
NM_001080439	HSF5	-0.866992	0.479503	0.0419927	-0.128989	1.4209e-16
NM_001080449	DNA2	-0.999408	0.0258796	-0.0208947	-0.00883977	1.07462e-16
NM_001080452	GPR108	0.28758	-0.911798	0.263581	0.128247	1.2068e-16
NM_001080453	INTS1	-0.552011	-0.83361	0.0138013	-0.0136981	-5.25512e-16
NM_001080469	FBXO46	0.730931	-0.128367	0.659991	0.116933	-1.29437e-16
NM_001080470	ZNF697	-0.67897	0.67937	-0.244349	-0.13323	-7.20897e-17
NM_001080472	FITM2	0.949688	0.12055	-0.257853	-0.130662	8.24767e-17
NM_001080475	PLEKHM3	-0.898713	0.164888	-0.392464	0.105353	-4.22228e-16
NM_001080480	MBOAT1	-0.586169	0.651138	-0.4816	0.0220779	-7.59487e-16
NM_001080485	ZNF275	0.97113	0.0731615	-0.121302	-0.191935	-5.15258e-16
NM_001080491	USP6NL	-0.543458	0.430525	0.648938	0.313338	3.55402e-16
NM_001080493	ZNF823	-0.96706	0.25122	-0.0207736	-0.0353776	4.42548e-17
NM_001080495	TNRC18	0.478609	-0.784117	-0.336437	0.207132	-2.64725e-16
NM_001080496	RGP1	0.931152	-0.323733	0.162021	0.0436094	-3.01757e-16
NM_001080497	MEGF9	-0.203726	0.968125	0.122892	0.0782812	-6.16384e-16
NM_001080501	TMEM223	-0.284591	-0.932944	-0.188217	-0.114879	-2.4249e-16
NM_001080503	CCDC159	0.786464	-0.45224	0.396349	-0.140923	-1.21284e-16
NM_001080517	SETD5	0.937435	0.204009	-0.248987	0.132666	4.88414e-17
NM_001080523	ARRDC5	0.51803	-0.648626	-0.498195	-0.250461	-3.37012e-16
NM_001080527	MYO7B	0.552869	-0.768341	0.227559	0.228483	-1.04807e-16
NM_001080533	UNC119B	0.95909	0.11263	-0.254997	0.0493769	3.57039e-16
NM_001080541	MGA	-0.94354	0.287906	-0.0850494	0.140033	3.22582e-16
NM_001080543	CACTIN	0.589926	-0.71804	-0.242357	0.278692	-1.52711e-16
NM_001080547	SPI1	0.331809	-0.70409	0.619008	0.104833	-4.91313e-16
NM_001080744	DGKG	-0.535469	-0.468864	0.568146	0.413098	-3.69447e-16
NM_001080745	DGKG	0.37981	0.137329	-0.859802	0.312452	4.47377e-16
NM_001080792	CCDC32	0.738517	0.333742	0.585345	0.0240736	1.2658e-16
NM_001080821	ZNF799	-0.921189	0.351252	0.16639	-0.0186558	2.53476e-16
NM_001080824	TRABD2A	0.685058	0.138348	0.412546	-0.584261	-3.35027e-16
NM_001080825	TMEM120B	0.862989	-0.053765	0.490064	-0.11044	-4.37162e-17
NM_001080826	PRAG1	0.924735	-0.0552592	0.37132	-0.062716	-7.12423e-17
NM_001080855	PXN	0.782096	0.207105	0.586285	0.0412716	7.36392e-17
NM_001080950	MYO1C	0.941748	-0.297596	0.136165	0.0774994	-6.96675e-17
NM_001080955	PLAGL1	0.0886486	0.861459	0.423659	-0.265597	7.04042e-17
NM_001080975	REPS2	-0.808139	0.000747584	0.54128	-0.23222	-1.12362e-15
NM_001080976	DSE	-0.919429	0.0771842	-0.385259	-0.0164191	2.56356e-16
NM_001080978.3	LILRB2	-0.713922	-0.513937	0.453024	-0.144755	-4.08247e-16
NM_001080	ALDH5A1	0.0678003	0.505322	-0.794794	0.329174	3.17963e-16
NM_001081004	COMMD5	-0.0601547	-0.728487	0.681805	0.0288083	-3.65614e-16
NM_001081450	LILRB3	0.787381	-0.440026	0.420853	0.0963935	2.11344e-16
NM_001081455	P2RY14	-0.791761	0.447747	-0.303957	-0.283281	1.29094e-16
NM_001081461	JMJD6	0.987934	0.151933	0.0299717	0.0019843	-6.10337e-17
NM_001081491	NXF1	0.930579	-0.0967338	-0.346334	-0.0686894	-3.36065e-16
NM_001081550	THOC2	-0.761565	0.637535	-0.113697	0.0252897	4.71989e-17
NM_001081563	DMPK	0.787913	-0.509431	-0.294585	0.181364	-1.2351e-16
NM_001081573	GAB3	0.23586	0.434014	0.736683	0.461844	7.26179e-16
NM_001081637	LILRB1	0.774525	0.345337	0.528882	0.033718	1.68693e-16
NM_001081638	LILRB1	0.28872	-0.622197	-0.628728	0.36635	-5.6322e-17
NM_001081639	LILRB1	0.604193	-0.133095	0.720626	0.312944	-2.0094e-17
NM_001081640	PRKDC	-0.0673638	0.537078	0.815358	-0.205428	-3.92084e-17
NM_001081676	SCN3A	-0.693291	0.418483	-0.147435	-0.567875	1.74085e-17
NM_001081677	SCN3A	-0.450879	0.759621	-0.216316	0.415801	5.2304e-16
NM_001081	CUBN	-0.278864	0.263447	-0.704975	-0.596524	-5.42319e-16
NM_001082486	ACD	0.00243836	-0.989988	0.11829	-0.0769718	-6.07028e-16
NM_001082537	TCTN1	0.492923	0.164705	0.852408	-0.0574507	-8.75551e-17
NM_001082538	TCTN1	0.908254	0.106993	0.165496	0.369106	2.906e-16
NM_001082618	CD33	0.739705	0.295122	0.60029	-0.0734351	5.0873e-17
NM_001082968	TOM1L2	0.869369	-0.123976	0.456181	0.143968	-2.05552e-16
NM_001082969	NKAPD1	0.797556	0.312598	-0.507337	0.0937875	9.96737e-17
NM_001082	CYP4F2	-0.297286	-0.055596	0.0121757	0.953091	3.40614e-16
NM_001083112	GPD2	-0.0956308	0.933475	0.343772	0.0360556	3.85835e-16
NM_001083116	PRF1	0.463864	-0.0264125	0.813114	0.350682	-1.66534e-16
NM_001083314	CHMP1A	0.905247	-0.291959	-0.308051	0.0198029	-2.95412e-17
NM_001083536	FGD3	-0.262407	-0.810635	0.5194	0.0650863	-3.26796e-16
NM_001083538	POTEE	0.804094	-0.545871	0.222854	-0.076121	-2.19922e-16
NM_001083539.11	KIR3DS1	0.0600497	-0.204913	0.34032	-0.915744	-5.68532e-16
NM_001083585	RABEP1	-0.993597	0.0551097	0.0444066	0.0880685	1.05032e-16
NM_001083589	E2F5	0.163934	0.868895	-0.414715	0.214845	5.18726e-16
NM_001083590	TMEM214	0.908563	0.206271	0.340123	0.127597	-2.17739e-17
NM_001083591	CELF2	-0.85976	-0.260202	0.436921	0.0469898	-6.36463e-16
NM_001083600	NAA60	0.952709	-0.164487	-0.247061	0.0651912	-4.61754e-17
NM_001083601	NAA60	0.873458	-0.0791778	-0.477122	0.0561877	1.69262e-16
NM_001083604	PTCH1	0.811123	0.543614	-0.09728	0.192612	1.63873e-16
NM_001083605	PTCH1	0.822802	0.530205	-0.0914902	0.183055	2.66427e-16
NM_001083606	PTCH1	-0.869843	-0.186638	0.450552	-0.0744547	-2.56695e-16
NM_001083613	TMEM219	0.500068	-0.157179	0.851565	-0.00796031	-1.45986e-16
NM_001083614	EARS2	0.980584	0.0466239	-0.188111	-0.0299322	1.03681e-16
NM_001083617	RB1CC1	-0.909173	0.392429	-0.0979271	0.0990663	-1.68876e-17
NM_001083621	ZBTB40	0.819132	0.38933	0.416184	-0.0650869	-2.9951e-17
NM_001083625	ANKRD12	-0.976112	0.191634	-0.0906853	0.0475239	1.76125e-16
NM_001083893	STRN3	-0.979181	-0.171986	0.101808	0.0355169	-1.51163e-16
NM_001083907	BANK1	0.85875	0.469078	-0.071966	0.193223	5.97191e-16
NM_001083910	SIRPB1	0.884651	0.170762	-0.432282	-0.0369508	1.72017e-16
NM_001083913	WBP1L	0.816761	-0.351656	0.230226	0.395267	-1.6163e-15
NM_001083914	CTBP2	-0.0849661	0.598912	0.79105	0.0912426	1.0105e-16
NM_001083926	ASRGL1	0.78691	-0.145267	0.295291	0.52199	1.5579e-16
NM_001083953	THADA	-0.754856	-0.133	-0.294142	0.57095	8.21488e-17
NM_001083956	ZNF655	-0.937348	0.0108392	-0.346899	-0.0303584	6.97511e-17
NM_001083963	TDRKH	0.970608	0.235913	0.0144487	0.0453508	6.90943e-17
NM_001083965	TDRKH	0.963421	0.267884	0.00708777	-0.00288407	2.1438e-16
NM_001083	PDE5A	-0.997745	-0.0611437	-0.0165171	0.022223	8.20378e-19
NM_001084392	DDT	-0.650899	-0.698531	0.267974	0.128748	2.80498e-16
NM_001084	PLOD3	0.0647339	-0.984352	0.133567	0.0949811	-4.64076e-16
NM_001085049	MRAS	0.485454	0.593387	0.611349	0.196161	3.38808e-16
NM_001085354	MORC4	0.612522	0.697428	-0.371869	0.0111414	2.92036e-16
NM_001085357	BTLA	-0.598823	0.662808	0.393668	0.217075	3.22023e-16
NM_001085365	MZT2A	-0.925817	-0.372698	0.0624806	0.00746343	-8.44945e-17
NM_001085367	ZNF655	0.971185	-0.168781	0.126175	0.111325	1.21587e-16
NM_001085368	ZNF655	-0.374553	0.904021	0.110318	-0.17403	3.58662e-16
NM_001085372	UQCC3	-0.891903	-0.4184	-0.124396	-0.118218	-1.66825e-16
NM_001085384	ZNF154	-0.457956	-0.556386	-0.242874	0.649403	1.20292e-16
NM_001085386	NFE4	-0.600289	-0.555645	0.529304	0.225275	-9.21002e-17
NM_001085399	RELL1	-0.88554	-0.407906	0.156012	0.158403	-2.33191e-16
NM_001085400	RELL1	-0.769624	0.135724	0.377774	0.496533	1.29058e-16
NM_001085423	MILR1	0.77152	-0.295131	0.557737	0.0811365	-1.59274e-15
NM_001085425	ARSA	0.342441	-0.90749	0.0955593	0.223749	-6.94206e-17
NM_001085426	ARSA	0.461028	-0.842927	-0.0310503	0.275613	-2.40194e-16
NM_001085427	ARSA	0.719659	-0.616475	0.090858	0.306259	9.89868e-19
NM_001085428	ARSA	0.98993	-0.116885	0.0756308	-0.0256115	-1.07729e-16
NM_001085430	C17orf67	-0.3118	-0.0191216	0.946397	0.0821437	-9.23994e-17
NM_001085454	GIT1	-0.34932	-0.85818	-0.195877	-0.321145	-5.90924e-16
NM_001085457	CBWD6	-0.634483	0.333319	0.420034	-0.556689	-1.38443e-16
NM_001085460	CTNND1	0.911296	0.370339	-0.179749	0.00888557	1.65225e-16
NM_001085465	CTNND1	0.438549	-0.595459	0.647493	-0.184002	-3.10839e-16
NM_001085466	CTNND1	0.863958	0.451348	0.215714	-0.0577037	1.56771e-16
NM_001085467	CTNND1	0.918965	0.33542	0.146348	0.146898	1.06161e-16
NM_001085468	CTNND1	0.909182	0.368432	0.193003	-0.0198882	9.80792e-17
NM_001085469	CTNND1	0.887483	0.384554	0.251597	-0.0345246	9.91655e-17
NM_001085471	FOXN3	0.743199	0.635864	0.177021	0.109521	7.63013e-16
NM_001085481	MAP1LC3B2	0.996482	0.081288	-0.00953289	-0.0180025	5.50601e-16
NM_001085487	MYSM1	-0.923534	0.373525	-0.0851912	0.0174925	3.48253e-16
NM_001087	AAMP	0.867882	-0.469607	0.158115	-0.0353646	-1.84502e-17
NM_001089591	UQCRHL	-0.827573	-0.516613	0.0386987	0.216185	-5.76217e-16
NM_001089	ABCA3	-0.236419	-0.752664	0.543596	0.286542	-4.06733e-16
NM_001090.5	ABCF1	-0.0945415	-0.930804	-0.319634	-0.149996	-4.07724e-16
NM_001092.2	ABR	0.917201	-0.335553	0.0795168	0.19956	-5.01164e-16
NM_001093755	TRAPPC13	-0.542485	0.0642995	-0.804338	0.2337	4.86325e-16
NM_001093767	MCRIP1	-0.76162	-0.374928	0.518434	-0.102906	-3.56258e-16
NM_001093771	TXNRD1	0.938299	0.168012	-0.30074	0.0303624	1.22765e-16
NM_001093772	KIT	0.0205906	0.346125	-0.154137	0.925211	5.09956e-16
NM_001093	ACACB	0.879508	-0.345731	-0.319209	0.0710041	1.15124e-17
NM_001096	ACLY	0.460149	-0.368393	-0.799887	0.112827	-2.59978e-16
NM_001097579	GPR34	-0.800215	0.317349	-0.141513	0.488795	4.05639e-16
NM_001097590	RPP38	0.114284	-0.906081	-0.273761	0.30168	-2.14901e-16
NM_001097612	GPR89A	0.890204	0.452256	-0.0268443	-0.0477579	-3.07598e-16
NM_001097613	GPR89A	0.509208	0.217184	0.562585	-0.614033	-2.13509e-16
NM_001097615	POLR2J3	-0.716678	-0.614068	0.226406	-0.240902	-4.73397e-16
NM_001097622	OCM	0.970337	-0.0608439	0.130775	-0.194015	-3.19499e-16
NM_001097633	GCNT1	-0.466014	0.878444	0.0865523	0.060634	3.18804e-16
NM_001097635	GCNT1	-0.850696	0.512711	-0.0658722	0.0954158	3.12204e-16
NM_001097636	GCNT1	0.88795	0.338265	0.250591	-0.185272	9.53992e-17
NM_001098175	ENTPD1	0.49354	0.337422	-0.014926	-0.801462	-6.51369e-16
NM_001098200	GPR18	0.662044	0.445703	0.598741	-0.0674937	1.68657e-16
NM_001098204	HNRNPF	0.800058	0.220215	0.553862	0.0681833	-6.7893e-16
NM_001098205	HNRNPF	0.834203	0.158458	-0.527785	-0.0209376	-2.0895e-16
NM_001098206	HNRNPF	0.989028	0.0191149	0.105612	-0.101509	2.52118e-17
NM_001098207	HNRNPF	0.0757421	0.811495	0.570748	-0.0999328	1.50064e-16
NM_001098208	HNRNPF	-0.877863	-0.0687921	-0.436068	-0.185656	8.3666e-17
NM_001098209	CTNNB1	-0.588507	-0.112228	0.774976	0.20119	3.9195e-16
NM_001098210	CTNNB1	-0.272393	-0.670975	-0.409626	0.554798	2.69213e-16
NM_001098272	HMGCS1	-0.0780915	0.712698	0.696967	0.0141517	1.67345e-16
NM_001098398	COPA	0.916962	-0.112659	-0.363384	0.120166	4.37651e-18
NM_001098402	ZBTB21	-0.499762	0.582739	0.636499	0.0743143	2.2315e-16
NM_001098403	ZBTB21	-0.494331	0.851421	-0.0920194	0.149169	4.40342e-16
NM_001098414	ZNF621	0.679638	0.129191	-0.720573	0.0466441	3.93941e-16
NM_001098416	HDAC7	0.606715	-0.747928	0.252896	0.0924338	3.34919e-16
NM_001098424	DLG1	-0.856942	0.461844	0.102936	0.204339	3.2667e-16
NM_001098426	SMARCD2	-0.70997	-0.597405	0.34028	0.152511	-7.68369e-17
NM_001098477	GRSF1	0.890877	0.219654	-0.395777	-0.0380904	3.9933e-16
NM_001098479.1	HLA-F	-0.246133	-0.908678	0.174758	-0.288414	2.07818e-16
NM_001098482	CRTC1	0.936452	-0.333264	0.0856118	-0.0682963	-2.09756e-16
NM_001098484	SLC4A4	-0.713748	0.39806	-0.575894	0.0213954	3.37002e-16
NM_001098494	ZNF419	-0.184711	-0.537245	0.808738	0.15229	-2.51302e-16
NM_001098495	ZNF419	0.676073	-0.264538	-0.68768	0.00637199	2.82936e-17
NM_001098496	ZNF419	0.374774	0.126704	0.899644	0.184744	6.52233e-17
NM_001098498	SGSM1	0.563919	-0.0632545	0.657553	0.495599	7.8852e-17
NM_001098502	CHCHD4	0.869307	0.400379	0.189994	-0.218871	-3.84332e-16
NM_001098503	PTPRJ	-0.948287	-0.312733	0.0429868	0.0331835	6.18527e-18
NM_001098504	DDX17	0.704302	0.679311	0.206113	0.00358099	6.17075e-16
NM_001098506	CEACAM21	-0.0357574	-0.50897	-0.563595	-0.649639	-4.21345e-16
NM_001098507	ZNF207	-0.669656	-0.311169	0.6529	0.168689	-1.20744e-15
NM_001098509	SGSM2	0.756081	-0.374127	0.536736	0.0168755	-1.8562e-16
NM_001098511	KIF2A	-0.988893	0.120607	-0.0692429	0.0524413	1.46763e-16
NM_001098520	HTATIP2	-0.931325	-0.330324	-0.0473192	-0.145878	-1.87757e-16
NM_001098521	HTATIP2	0.963119	0.11384	-0.234048	0.0682938	5.20912e-17
NM_001098522	HTATIP2	-0.848328	-0.505784	0.126463	0.0923591	-1.766e-16
NM_001098523	HTATIP2	-0.389488	-0.818757	-0.375831	-0.191541	-4.5357e-16
NM_001098525	CKAP2	-0.469012	0.325463	0.64025	0.513986	-6.64066e-17
NM_001098526	JAML	0.835572	-0.521034	0.137296	-0.107203	-2.52474e-16
NM_001098534	BAG6	0.541147	-0.729439	0.360487	0.212432	-1.52976e-16
NM_001098536	USP5	0.535846	-0.683202	-0.234229	-0.43731	-4.07638e-16
NM_001098540	HPSE	0.933106	0.323452	-0.154062	-0.0309415	3.78676e-16
NM_001098576	TMBIM6	-0.905833	-0.402944	-0.049582	-0.121015	-1.43003e-16
NM_001098577	RPL31	-0.990748	-0.0724504	-0.0449467	0.105591	1.08407e-16
NM_001098579	MRVI1	0.982548	0.136868	0.111783	-0.0580657	-9.06647e-17
NM_001098612	SIGLEC14	0.907716	0.105447	-0.327465	-0.240207	-4.04189e-16
NM_001098614	PUS7L	-0.964841	0.259995	-0.0317543	0.0218031	1.5487e-16
NM_001098616	C1orf43	-0.364263	-0.749766	-0.505866	-0.221954	-9.42476e-16
NM_001098620	PCBP2	0.992629	0.114429	0.00510412	0.0395882	-1.77338e-16
NM_001098621.1	TMEM251	0.14082	-0.374777	-0.914108	0.0641718	-4.41941e-16
NM_001098625	JKAMP	-0.146019	0.59621	-0.740121	0.274651	7.30242e-16
NM_001098632	AKT1S1	-0.213816	-0.460517	0.834259	0.214986	-3.14428e-16
NM_001098633	AKT1S1	0.976419	-0.142525	0.162138	0.00176977	-6.39188e-17
NM_001098634	RBM47	-0.990782	0.0563984	0.0447901	0.114731	-2.62001e-16
NM_001098638	RNF169	-0.294317	0.612797	-0.711505	0.177813	4.75513e-16
NM_001098670	RASGRP2	0.269522	-0.936925	0.217817	-0.0456673	-8.3961e-16
NM_001098671	RASGRP2	-0.2968	-0.951359	0.0277276	0.0778238	-6.70799e-17
NM_001098673	ATG101	0.757839	-0.420135	-0.498715	0.0212144	-6.46862e-17
NM_001098725	TCL1A	0.496596	-0.386761	0.721936	0.287432	-6.18699e-16
NM_001098784	FAM89B	-0.416295	-0.904179	0.0892593	-0.0345163	-7.58548e-16
NM_001098785	FAM89B	-0.684697	-0.667751	0.260949	-0.13116	-4.42171e-16
NM_001098786	HILPDA	0.514643	-0.429451	-0.740853	-0.0430199	-2.69454e-17
NM_001098787	BET1L	0.98499	-0.106087	0.134498	0.0212377	2.48012e-16
NM_001098790	MID1IP1	-0.839272	-0.373644	0.380045	0.107607	-1.37367e-16
NM_001098791	MID1IP1	0.838757	-0.160661	-0.504051	0.128872	-1.71163e-16
NM_001098794	FAM160A2	0.0912409	-0.745632	-0.640756	-0.158556	-3.39962e-16
NM_001098801	FAM210A	-0.25732	0.782627	-0.54668	-0.149742	2.31751e-16
NM_001098802	CEP78	-0.631598	-0.265126	0.367282	-0.629203	-4.69624e-16
NM_001098811	2020-09-08	-0.592014	0.612422	0.417653	0.316267	2.86812e-16
NM_001098812	2020-09-08	0.576953	0.52039	-0.592987	0.211391	4.6318e-16
NM_001098815	TESPA1	0.983762	0.13058	0.0523086	-0.111471	3.084e-17
NM_001098822	TMEM91	-0.492094	-0.527889	0.660921	0.205815	-2.02602e-16
NM_001098824	TMEM91	-0.387535	-0.873377	-0.0624479	-0.288322	-5.99507e-16
NM_001098832	FAM104A	-0.964899	-0.249848	-0.0629099	0.0508806	-3.23103e-16
NM_001098833	ATXN7L3	0.824078	-0.442265	-0.346774	0.0710337	2.8121e-16
NM_001098	ACO2	0.949417	-0.304839	-0.0421619	0.0624675	-2.03412e-16
NM_001099220	ZNF862	0.941278	-0.331667	-0.00199454	-0.0631483	-2.62857e-16
NM_001099269	ZNF506	-0.966124	0.245989	0.0718271	0.0305777	3.26538e-16
NM_001099270	ZBTB34	-0.898813	0.430009	-0.0690007	0.0496588	1.12526e-16
NM_001099271	POC5	-0.880922	-0.160311	-0.438027	-0.0800535	1.49635e-16
NM_001099272	BTBD9	0.395736	0.509371	0.749883	0.147003	5.17616e-16
NM_001099285	PTMA	0.156515	0.764024	0.600217	-0.177514	1.38502e-15
NM_001099289	SH3RF3	0.75496	-0.50945	-0.209257	0.355961	-2.75817e-16
NM_001099337	COQ10A	0.865474	-0.209922	-0.454849	0.000442506	-4.84586e-17
NM_001099338	NUTM2A	-0.00508121	-0.945973	-0.271497	0.177198	-3.16682e-16
NM_001099339	COMMD7	0.941601	0.303955	0.143982	-0.0163645	5.58346e-17
NM_001099402	CCNK	0.97505	0.215171	-0.0187861	0.0512463	5.36478e-16
NM_001099403	PRDM8	0.932125	0.291162	-0.167759	-0.135001	1.95018e-16
NM_001099409	EHBP1L1	0.961705	-0.11356	-0.248886	-0.0168597	-3.07644e-17
NM_001099410	GPRASP1	0.173826	0.656626	0.60845	-0.410385	8.84948e-17
NM_001099411	GPRASP1	0.863075	0.0563502	-0.476374	-0.158096	2.96067e-16
NM_001099415	POM121C	0.814531	0.110038	0.566059	0.0633071	-1.10277e-15
NM_001099436	ULK3	0.313506	-0.285902	-0.239451	0.873291	3.62366e-16
NM_001099455	CPPED1	0.872442	0.440627	0.199536	0.0698381	4.05615e-16
NM_001099625	MTFR1L	0.959282	-0.247889	0.0674695	-0.117373	-5.53258e-17
NM_001099626	MTFR1L	0.968117	-0.0975263	-0.000158634	-0.230734	-4.13111e-16
NM_001099627	MTFR1L	0.54465	-0.291887	-0.783904	-0.0604396	3.23237e-17
NM_001099638	ZNF146	-0.777587	0.605815	0.116874	0.121188	3.08245e-16
NM_001099639	ZNF146	0.0214986	0.929904	-0.36699	0.0115698	1.49361e-15
NM_001099645	RPL22L1	-0.97937	0.0356688	-0.114423	0.162693	8.40906e-17
NM_001099650	GXYLT1	-0.858022	0.443796	0.230156	-0.11778	-2.09813e-16
NM_001099658	LRRN3	-0.0042549	0.809564	0.050264	-0.584861	1.49461e-16
NM_001099660	LRRN3	-0.485028	0.296616	0.333067	-0.752219	-2.12846e-16
NM_001099661.1	EIF3CL	0.994546	0.0949219	-0.0430681	0.00363544	8.28291e-18
NM_001099661	EIF3CL	0.987945	0.149236	0.0336817	-0.0236202	7.11207e-17
NM_001099666	PTAR1	-0.94609	0.295838	-0.127188	-0.0348714	-1.11321e-16
NM_001099669	HIGD1A	-0.736328	0.329915	0.58594	0.0751781	5.19486e-17
NM_001099673	C8orf59	-0.9952	-0.0775487	0.0382965	-0.0457846	-2.2316e-16
NM_001099678	LRRC58	-0.89036	0.448417	-0.0724388	-0.0305639	-3.70268e-16
NM_001099679	TRIM32	0.302638	0.649076	0.688265	-0.115765	1.25822e-16
NM_001099691	TGFA	0.620119	0.546352	0.562352	-0.026685	2.83914e-16
NM_001099692	EIF5AL1	0.934082	-0.343078	0.0952391	-0.0267918	-2.95581e-16
NM_001099693	RPL31	-0.989399	-0.0914396	0.0720355	-0.0868248	-3.42842e-16
NM_001099694	ZNF578	-0.0032619	-0.311589	-0.863422	0.396743	2.31234e-16
NM_001099695	REPIN1	-0.0751367	-0.782866	-0.607721	-0.110229	-3.05392e-16
NM_001099696	REPIN1	0.992182	0.111348	0.0559621	0.00674447	-6.60487e-17
NM_001099771	POTEF	0.989726	-0.0549655	0.13129	-0.0135912	-1.24887e-16
NM_001099783	C4orf33	-0.971318	0.215823	-0.0997407	0.00356823	9.60366e-17
NM_001099787	ICAM2	0.673086	-0.199904	0.708158	0.0742016	-1.35743e-16
NM_001099788	ICAM2	-0.0871446	-0.470718	0.854272	0.202604	-1.58171e-16
NM_001099789	ICAM2	0.210396	-0.791395	-0.573387	0.0255815	-1.75043e-16
NM_001099791	SYS1	0.212902	0.162944	0.920835	-0.283169	-1.82356e-16
NM_001099856	IKBKG	0.54124	-0.793374	0.201965	0.191906	-5.30305e-16
NM_001099857	IKBKG	-0.281585	-0.953729	0.0108075	-0.104849	-5.70529e-16
NM_001099858	C7orf25	-0.829086	0.108927	-0.227252	0.499107	1.22294e-16
NM_001099922	ALG13	0.899305	0.430994	-0.019269	-0.0715779	1.79905e-16
NM_001099952	ITPR1	-0.733557	0.188764	-0.649145	0.0698133	-1.4979e-16
NM_001099	ACPP	0.961912	0.266513	0.0606061	-0.00483051	-4.8297e-17
NM_001100118	XRCC3	-0.40909	-0.819926	0.141367	-0.374676	-4.57811e-16
NM_001100122.1	SBNO2	-0.712114	-0.645357	0.258708	-0.0973526	-3.6533e-16
NM_001100161	XPO7	-0.860308	-0.508032	-0.0146511	0.03948	1.35436e-16
NM_001100164	PHACTR2	-0.962781	0.170679	-0.161791	0.133213	1.817e-16
NM_001100165	PHACTR2	-0.785023	0.619332	0.00546408	-0.0116835	6.61946e-19
NM_001100166	PHACTR2	-0.778894	0.627	0.00773076	-0.0116839	1.02351e-17
NM_001100167	MRVI1	0.982551	0.136898	0.111783	-0.0579484	4.30458e-17
NM_001100168	CCR5	0.817112	0.539007	-0.20301	0.0242173	4.14203e-17
NM_001100169	IMMT	0.825967	-0.18124	-0.533565	0.0154722	-9.25027e-17
NM_001100170	IMMT	0.782608	0.280913	0.553161	0.051249	6.36846e-17
NM_001100176	HOOK2	-0.0768679	-0.372399	0.372096	-0.846732	-5.59841e-16
NM_001100389	TMEM192	0.338596	0.888259	-0.27381	-0.146209	1.97702e-16
NM_001100398	RAP1GAP2	0.90456	-0.176272	-0.384642	0.0524413	-1.36812e-16
NM_001100399	PDS5A	-0.644906	0.749818	-0.143522	0.0356504	3.44569e-16
NM_001100400	PDS5A	-0.990316	0.0325547	-0.0386138	-0.129316	3.27895e-17
NM_001100407	CYBC1	0.837858	-0.401299	0.246262	0.27624	-6.1505e-17
NM_001100408	CYBC1	0.989321	0.0336198	0.0984474	-0.102086	-1.20832e-16
NM_001100409	SENP6	-0.853716	0.4283	-0.233319	-0.182456	-1.4376e-16
NM_001100412	DROSHA	0.859396	0.298282	-0.159959	-0.383249	-1.1476e-16
NM_001100418	REX1BD	-0.955475	-0.292151	0.0374487	-0.0176684	-8.53633e-17
NM_001100419	REX1BD	-0.782303	-0.569963	0.226631	-0.108547	-5.00739e-16
NM_001100420	C21orf91	-0.985108	0.165153	-0.0293257	-0.0377768	5.1631e-16
NM_001100421	C21orf91	-0.818722	0.46733	0.0684922	-0.326505	1.57806e-17
NM_001100424	SPATS2L	0.725827	0.588546	-0.10989	0.338693	4.63398e-16
NM_001100426	RAP1GDS1	0.651314	0.609655	0.448597	-0.0535838	4.77447e-16
NM_001100427	RAP1GDS1	0.902794	0.0860001	-0.352162	0.231407	2.59496e-16
NM_001100428	RAP1GDS1	0.589246	0.546818	0.554256	-0.215821	1.18135e-17
NM_001100429	RAP1GDS1	0.848298	0.421447	0.307087	-0.0920381	1.26318e-16
NM_001100430	RAP1GDS1	0.853879	0.494922	0.13469	0.0883245	2.88663e-16
NM_001100588	RC3H2	-0.764915	0.596564	-0.201869	-0.135148	2.691e-16
NM_001100590	KIAA0232	-0.94126	0.26449	-0.0750347	0.196074	-3.22727e-17
NM_001100592	ATP6V0E2	0.982439	0.101962	0.064214	-0.142457	-8.71051e-17
NM_001100594	SNRK	-0.211918	0.949182	0.224435	0.0614331	-1.87667e-16
NM_001100595	SKA2	0.1889	0.118567	0.974128	-0.0365131	-9.07888e-17
NM_001100621	C17orf80	-0.872718	0.422136	-0.244246	-0.0225439	3.91593e-16
NM_001100623	PLEKHB2	0.0273503	-0.0101232	-0.999567	-0.0039895	6.7945e-16
NM_001100624	CENPN	0.820205	0.442453	0.360476	-0.039438	1.86865e-16
NM_001100626	ERLIN1	0.952248	0.267153	0.146174	0.022054	1.04398e-16
NM_001100812	CXCL16	-0.945178	-0.313038	0.0374479	0.0851055	-1.04864e-16
[truncated: 23,251 more rows]

## Sheet: SCI Pre CVscES vs AB DE Genes
Gene symbol	Transcript ID	Total counts	P-value (No vs. AB)	FDR step up (No vs. AB)	Ratio (No vs. AB)	Fold change (No vs. AB)	LSMean(No) (No vs. AB)	LSMean(AB) (No vs. AB)
RPPH1	NR_002312	17460.3	8.03538e-07	0.00184449	795767	795767	17460.2	0.0219413
RN7SL1	NR_002715	454537	3.86846e-07	0.00184449	179160	179160	454530	2.537
RMRP	NR_003051	12658	1.9622e-07	0.00165152	155035	155035	12657.7	0.0816441
SNORD3A	NR_006880	5397.79	1.88214e-06	0.00196939	139123	139123	5397.68	0.0387978
SCARNA2	NR_003023	1988.49	7.19794e-06	0.00232877	92675	92675	1988.42	0.0214559
SCARNA10	NR_004387	7107.07	1.08053e-06	0.00189198	78437.2	78437.2	7106.8	0.0906049
SCARNA13	NR_003002	1156.13	1.59304e-05	0.00251732	70900.9	70900.9	1156.08	0.0163055
SCARNA5	NR_003008	1407.25	1.16373e-05	0.00240829	64476.1	64476.1	1407.18	0.0218249
SNORD133	NR_132753	1457.19	1.24323e-05	0.00241474	54765.7	54765.7	1457.11	0.0266063
RN7SL2	NR_027260	451070	6.6286e-07	0.00184449	47351.6	47351.6	451041	9.52537
RN7SK	NR_001445	111705	1.04136e-07	0.00165152	46243.3	46243.3	111698	2.41544
SCARNA7	NR_003001	1248.77	4.2783e-06	0.0021536	25781.4	25781.4	1248.62	0.0484311
SNORA73A	NR_002907	1063.84	1.73862e-05	0.00258152	25071.9	25071.9	1063.71	0.0424263
SNORD17	NR_003045	877.526	3.96833e-05	0.00329403	22585.3	22585.3	877.409	0.0388488
SNORA73B	NR_004404	1161.46	2.37146e-06	0.00213855	16501.5	16501.5	1161.25	0.0703725
RN7SL3	NR_145670	388.079	6.52413e-05	0.0038133	13830.8	13830.8	387.995	0.028053
SCARNA6	NR_003006	360.044	4.31117e-05	0.00341398	13344.2	13344.2	359.963	0.0269753
SNORA48	NR_002918	241.853	0.000102405	0.00460094	9087.07	9087.07	241.773	0.0266063
GUK1	NM_001159390	730.299	1.43323e-05	0.0024751	6917.98	6917.98	729.983	0.10552
TERC	NR_001566	110.38	0.000336406	0.00793856	6766.48	6766.48	110.331	0.0163055
HIST1H1E	NM_005321	145.222	0.000198558	0.00617978	6615.65	6615.65	145.156	0.0219413
HIST1H4C	NM_003542	104.37	0.000362682	0.0081745	6397.91	6397.91	104.321	0.0163055
SNORD10	NR_002604	133.049	0.000222675	0.00654058	6060.83	6060.83	132.983	0.0219413
SCARNA28	NR_132754	305.575	2.64522e-05	0.00292113	5687.62	5687.62	305.414	0.053698
RNU4-2	NR_003137	805.086	4.8782e-06	0.0021536	4165.78	4165.78	804.507	0.193123
SCARNA12	NR_003010	428.072	1.46266e-05	0.00247878	4159.21	4159.21	427.764	0.102847
HIST1H1D	NM_005320	88.5156	0.000381454	0.00833915	4031.19	4031.19	88.4497	0.0219413
SNORD97	NR_004403	142.186	0.000151953	0.00551217	3811.42	3811.42	142.074	0.037276
HIST3H2BB	NM_175055	58.2963	0.000795895	0.0122464	3572.25	3572.25	58.2474	0.0163055
HIST1H4J	NM_021968	75.4861	0.000473794	0.00944602	3562.99	3562.99	75.4226	0.0211683
RNY3	NR_004392	348.401	1.80866e-05	0.00262464	3437.16	3437.16	348.097	0.101275
SNORA63	NR_002586	173.056	5.75678e-05	0.00365781	3182.89	3182.89	172.893	0.0543195
RNY1	NR_004391	469.977	5.784e-06	0.0021536	3103.7	3103.7	469.523	0.151279
HIST1H4E	NM_003545	67.7129	0.000545421	0.0100378	3083.09	3083.09	67.6471	0.0219413
HIST2H2BF	NM_001024599	99.5199	0.000284464	0.00738202	2944.12	2944.12	99.4185	0.0337685
HIST1H4F	NM_003540	44.2738	0.00115521	0.014824	2712.26	2712.26	44.2249	0.0163055
HIST1H4K	NM_003541	61.3268	0.000621435	0.0107181	2696.92	2696.92	61.2586	0.0227143
SCARNA17	NR_003003	337.226	8.16811e-06	0.00236077	2678.09	2678.09	336.849	0.125779
SNORA23	NR_002962	68.1892	0.00051858	0.00986748	2559.9	2559.9	68.1094	0.0266063
SNORD3B-1	NR_003271	43.3496	0.00111802	0.0145892	2513.61	2513.61	43.298	0.0172254
SNORD3B-2	NR_003924	43.3496	0.00111802	0.0145892	2513.61	2513.61	43.298	0.0172254
HIST4H4	NM_175054	40.1133	0.00132039	0.0158172	2457.1	2457.1	40.0643	0.0163055
SNORA53	NR_003015	118.489	8.61744e-05	0.00427002	2443.55	2443.55	118.344	0.0484311
ANKRD36BP2	NR_015424	604.332	4.58118e-06	0.0021536	2389.25	2389.25	603.574	0.252621
HIST2H2AC	NM_003517	129.462	0.0001926	0.00608654	2379.53	2379.53	129.299	0.0543379
CD164	NM_001142404	56.017	0.00052362	0.0098864	2307.32	2307.32	55.9443	0.0242464
SNORA12	NR_002954	73.9098	0.000365353	0.00819286	2238.04	2238.04	73.8108	0.0329801
SNORA49	NR_002979	43.827	0.000940742	0.0134689	2039.65	2039.65	43.7626	0.0214559
RNA45SN1	NR_145819	1974.78	7.97449e-07	0.00184449	1909.44	1909.44	1971.69	1.0326
RNA45SN5	NR_046235	1974.78	7.97449e-07	0.00184449	1909.44	1909.44	1971.69	1.0326
SNORA57	NR_004390	40.4384	0.00109212	0.0144151	1840.02	1840.02	40.3725	0.0219413
SNORA68	NR_000012	38.1255	0.00113783	0.0147263	1773.92	1773.92	38.0611	0.0214559
RNU4-1	NR_003925	96.1797	9.05041e-05	0.00438624	1763.84	1763.84	96.0164	0.054436
RNU1-1	NR_004430.5	163.978	2.93073e-05	0.00292113	1755.75	1755.75	163.698	0.0932352
RNU1-2	NR_004427.3	163.978	2.93073e-05	0.00292113	1755.75	1755.75	163.698	0.0932352
RNU1-3	NR_004408.5	163.978	2.93073e-05	0.00292113	1755.75	1755.75	163.698	0.0932352
RNU1-4	NR_004421.5	163.978	2.93073e-05	0.00292113	1755.75	1755.75	163.698	0.0932352
RNVU1-18	NR_004400.3	163.978	2.93073e-05	0.00292113	1755.75	1755.75	163.698	0.0932352
SNORA17B	NR_002975	28.2138	0.00212516	0.0201777	1727.32	1727.32	28.1649	0.0163055
HIST2H3D	NM_001123375	26.3808	0.00232679	0.0209421	1614.91	1614.91	26.3319	0.0163055
PRDX5	NM_012094	37.8633	0.0011135	0.0145679	1541.55	1541.55	37.7898	0.0245141
RNA45SN3	NR_146151	2985.55	1.22492e-05	0.00240829	1529.91	1529.91	2979.71	1.94764
VPS13B	NM_015243	24.696	0.00254326	0.0219322	1511.58	1511.58	24.6471	0.0163055
TMEM56-RWDD3	NM_001199691	398.981	1.75497e-05	0.00258152	1500.99	1500.99	398.185	0.265281
SNORD3C	NR_006881	40.0113	0.000965331	0.0136552	1450.57	1450.57	39.9287	0.0275262
SNORA74B	NR_002988	23.163	0.00277244	0.0230283	1417.56	1417.56	23.114	0.0163055
RNVU1-7	NR_004426	116.156	5.74427e-05	0.00365781	1396.36	1396.36	115.907	0.0830071
SNORD3D	NR_006882	22.732	0.00284338	0.0232978	1391.13	1391.13	22.6831	0.0163055
HIST1H4B	NM_003544	29.6503	0.00160456	0.0176414	1378.92	1378.92	29.586	0.0214559
HIST2H2AB	NM_175065	21.9302	0.00298402	0.0238589	1341.96	1341.96	21.8813	0.0163055
SNORA74A	NR_002915	21.0056	0.00316176	0.0247166	1285.25	1285.25	20.9567	0.0163055
SCARNA9	NR_002569	306.907	1.38135e-05	0.00245102	1269.93	1269.93	306.184	0.241102
RNA45SN2	NR_146144	307.801	1.01037e-05	0.00238205	1258.6	1258.6	307.069	0.243977
SNORA52	NR_002585	20.0811	0.00335862	0.0253377	1228.55	1228.55	20.0322	0.0163055
SNORD15B	NR_000025	26.2617	0.00196071	0.01948	1193.91	1193.91	26.1959	0.0219413
SNORA79B	NR_145735	19.4647	0.00350196	0.0259065	1190.75	1190.75	19.4158	0.0163055
SNORA71A	NR_002911	19.3106	0.00353945	0.0260387	1181.3	1181.3	19.2617	0.0163055
HIST1H4L	NM_003546	19.1565	0.00357764	0.026207	1171.85	1171.85	19.1076	0.0163055
HIST1H2BD	NM_021063	49.2049	0.000614372	0.0106691	1154.99	1154.99	49.0775	0.0424916
NEIL3	NM_018248	166.853	0.000111421	0.00484231	1154.71	1154.71	166.421	0.144123
HIST1H2BF	NM_003522	23.3325	0.00222714	0.0205613	1084.46	1084.46	23.2681	0.0214559
HIST1H3H	NM_003536	73.5582	0.00011585	0.00493711	1049.53	1049.53	73.3486	0.069887
HEBP2	NM_014320	59.9474	0.000813072	0.0123575	1044.98	1044.98	59.7758	0.0572028
HIST1H2AI	NM_003509	16.8231	0.00425609	0.0285967	1028.74	1028.74	16.7742	0.0163055
HIST1H4I	NM_003495	16.3828	0.00440933	0.0291913	1001.74	1001.74	16.3339	0.0163055
UBR2	NM_001184801	44.8305	0.00125631	0.0153915	977.231	977.231	44.6933	0.0457346
EPB41	NM_001166006	426.206	5.86996e-05	0.00365781	948.57	948.57	424.862	0.447898
HIST1H4D	NM_003539	31.2259	0.00116745	0.0148547	943.81	943.81	31.1269	0.0329801
RBL1	NM_183404	40.7509	0.00135904	0.0160485	924.345	924.345	40.619	0.0439436
HIST1H1B	NM_005322	14.8419	0.00502879	0.0314329	907.237	907.237	14.793	0.0163055
FBXW7	NM_001257069	168.294	8.10084e-05	0.00419788	869.448	869.448	167.716	0.192899
LARP4	NM_001170804	34.5488	0.0011709	0.0148719	847.279	847.279	34.4269	0.0406323
SNORA54	NR_002982	26.4453	0.00190835	0.0192128	829.748	829.748	26.35	0.0317566
SNORA7A	NR_002582	13.3957	0.00576095	0.0338813	818.542	818.542	13.3468	0.0163055
HIST1H2BE	NM_003523	12.9928	0.00599833	0.0345478	793.833	793.833	12.9439	0.0163055
SNORA7B	NR_002992	16.6031	0.00354496	0.0260417	770.824	770.824	16.5387	0.0214559
ZFP36L1	NM_001244698	201.751	0.000136265	0.00526894	763.19	763.19	200.961	0.263317
HIST1H2AG	NM_021064	25.2162	0.00156602	0.0174438	761.589	761.589	25.1173	0.0329801
HIST1H3I	NM_003533	11.76	0.00684083	0.0373002	718.23	718.23	11.7111	0.0163055
RNU12	NR_029422	18.7251	0.00292748	0.0235861	700.787	700.787	18.6453	0.0266063
NRXN3	NM_004796	15.3189	0.00404407	0.0279991	698.921	698.921	15.2534	0.0218242
CCNB1	NM_001354844	13.1739	0.00505786	0.031518	687.582	687.582	13.1167	0.0190765
USP15	NM_001351161	36.4614	0.00115632	0.014824	658.404	658.404	36.296	0.0551273
DNAJC6	NM_014787	79.5417	0.000167113	0.00571761	653.484	653.484	79.1782	0.121163
ASCC3	NM_001284271	15.0078	0.00397014	0.027677	626.921	626.921	14.9364	0.023825
HIST1H2BI	NM_003525	10.065	0.00838833	0.0417762	614.275	614.275	10.0161	0.0163055
MATR3	NM_001282278	16.4669	0.00343028	0.0256105	605.607	605.607	16.3857	0.0270567
POLE2	NM_001197331	63.6112	0.00176285	0.0184568	593.267	593.267	63.2912	0.106682
HIST2H4A	NM_003548	17.7239	0.00246201	0.02161	591.997	591.997	17.6346	0.0297882
HIST2H4B	NM_001034077	17.7239	0.00246201	0.02161	591.997	591.997	17.6346	0.0297882
LNPK	NR_130941	108.76	0.000270602	0.00720629	590.675	590.675	108.21	0.183197
HIST1H2BK	NM_001312653	31.6144	0.00107763	0.0143286	589.056	589.056	31.4542	0.0533977
MRPL30	NR_028356	9.5378	0.008996	0.0436958	581.855	581.855	9.48887	0.016308
IGF2BP2	NR_138486	12.4417	0.00514636	0.0318104	573.141	573.141	12.3769	0.0215949
CLK1	NM_001162407	13.3342	0.00399386	0.027781	570.629	570.629	13.2644	0.0232453
SNORA81	NR_002989	18.7439	0.00316645	0.0247173	567.355	567.355	18.6453	0.0328636
AKT3	NM_001206729	14.2501	0.00441869	0.0292229	564.896	564.896	14.1748	0.0250928
SNORD94	NR_004378	12.3933	0.00541708	0.0327463	561.839	561.839	12.3275	0.0219413
ITGAX	NM_001286375	34.7092	0.00110575	0.0145267	550.316	550.316	34.521	0.0627294
ABCC4	NM_001301830	33.5468	0.0012723	0.0154972	542.301	542.301	33.3622	0.0615198
HIST1H2AM	NM_003514	14.875	0.0041442	0.0282407	540.991	540.991	14.793	0.0273443
PCMTD1	NM_001363193	196.604	8.69176e-06	0.00238205	536.484	536.484	195.511	0.36443
CEP70	NM_001320600	19.4298	0.00203059	0.0197545	521.7	521.7	19.3187	0.0370302
PTK2	NM_001352748	8.28634	0.0107958	0.0483409	505.192	505.192	8.23742	0.0163055
DTL	NM_001286229	8.52623	0.0101279	0.0465303	504.154	504.154	8.47579	0.0168119
SNORA64	NR_002326	10.6968	0.00643614	0.036092	495.55	495.55	10.6325	0.0214559
CDKN2D	NM_001800	8.61645	0.00966296	0.0453428	493.092	493.092	8.56434	0.0173686
PTPRC	NR_052021	109.888	7.46791e-05	0.00405515	487.242	487.242	109.216	0.224151
SNORA8	NR_002920	26.0529	0.0019206	0.0192928	470.194	470.194	25.8877	0.0550575
SKA3	NM_145061	48.9788	0.000569912	0.0102732	465.845	465.845	48.6654	0.104467
HIST1H4H	NM_003543	35.212	0.000754134	0.011931	450.874	450.874	34.9793	0.0775811
SERF2	NM_001018108	970.762	0.000111296	0.00484231	446.993	446.993	964.29	2.15728
SNORA20	NR_002960	9.157	0.00807771	0.0409809	416.567	416.567	9.09152	0.0218249
HIST1H2AE	NM_021052	47.0339	0.000130732	0.00516585	407.749	407.749	46.6904	0.114508
TBC1D31	NM_001363151	21.1469	0.0028511	0.0232978	407.19	407.19	20.9923	0.051554
CFLAR	NM_001127184	28.5513	0.000797029	0.012247	406.888	406.888	28.3423	0.0696562
TRABD	NM_001320488	10.9922	0.00601125	0.0345986	399.442	399.442	10.9102	0.0273137
SCARNA21	NR_003000	10.4041	0.00646873	0.0362056	388.039	388.039	10.3243	0.0266063
RPL8	NM_001317782	366.448	2.30845e-05	0.00280441	387.13	387.13	363.63	0.939298
RNY4	NR_004393	12.5809	0.00412497	0.028185	377.127	377.127	12.4816	0.0330965
EMC2	NM_001329494	10.2885	0.00653477	0.0363363	376.965	376.965	10.2073	0.0270776
ISPD	NM_001101426	41.2017	0.000489	0.00961464	376.053	376.053	40.8756	0.108696
HIST1H3D	NM_003530	62.0006	0.000253463	0.00697923	373.226	373.226	61.5062	0.164796
GYPA	NM_001308190	17.5783	0.00202678	0.0197515	370.238	370.238	17.437	0.0470968
HIST1H3A	NM_003529	8.07834	0.00954232	0.0450615	367.144	367.144	8.01287	0.0218249
NOTCH2	NM_001200001	27.9237	0.000501291	0.00969171	350.178	350.178	27.6865	0.0790642
HNRNPH3	NM_001322444	15.4125	0.00435726	0.0290009	346.072	346.072	15.2801	0.0441529
NDE1	NM_001143979	16.3041	0.00414933	0.0282407	345.669	345.669	16.1639	0.046761
TWF1	NR_073472	8.54983	0.0073258	0.0388117	342.946	342.946	8.47568	0.0247144
CEP57L1	NM_001350665	30.3581	0.00190733	0.0192128	340.009	340.009	30.0925	0.0885052
SCARNA16	NR_003013	13.059	0.00390843	0.0274388	337.402	337.402	12.9439	0.0383633
ARPC4	NM_005718	28.4589	0.00118391	0.0149618	333.062	333.062	28.2049	0.0846836
TSSC4	NM_005706	12.8375	0.00551347	0.0330614	331.295	331.295	12.7223	0.0384016
CENPK	NM_001349369	36.7832	0.00232261	0.0209421	329.732	329.732	36.4515	0.110549
SETDB2-PHF11	NM_001320727	49.6407	0.00192745	0.0193057	329.174	329.174	49.1924	0.149442
HIST1H2AD	NM_021065	19.1139	0.00235678	0.0210916	309.893	309.893	18.9307	0.0610878
GADD45A	NM_001924	12.8336	0.00299676	0.0239154	306.706	306.706	12.7092	0.0414379
WDR20	NM_001353673	21.9989	0.000986603	0.0138153	305.076	305.076	21.7847	0.0714074
SNORA2C	NR_002968	8.0956	0.00940328	0.0447311	290.562	290.562	8.01287	0.0275771
HIST2H2AA3	NM_003516	68.9863	0.000176115	0.00582055	290.204	290.204	68.2805	0.235284
HIST2H2AA4	NM_001040874	68.9863	0.000176115	0.00582055	290.204	290.204	68.2805	0.235284
ANGEL2	NM_001300755	15.897	0.00260518	0.0222383	289.249	289.249	15.7339	0.0543956
SLC38A1	NM_001278390	13.7463	0.00234508	0.0210349	284.222	284.222	13.6027	0.0478595
RELL1	NM_001085399	76.3158	0.00103865	0.0141532	281.534	281.534	75.5111	0.268213
WDR78	NM_207014	8.98093	0.00680408	0.0372029	277.35	277.35	8.88483	0.0320348
EPB41L4A	NM_001347887	8.87096	0.00629593	0.0355961	275.38	275.38	8.77536	0.0318664
GUSBP1	NR_027028	18.2048	0.00321414	0.0248948	271.905	271.905	18.0061	0.0662221
CELF2	NM_001326333	30.9336	0.00201789	0.0197181	271.319	271.319	30.5953	0.112765
REX1BD	NM_001100418	10.0354	0.0045923	0.0298932	269.938	269.938	9.92514	0.0367682
RNU5A-1	NR_002756	7.32333	0.00880305	0.0431335	268.483	268.483	7.2424	0.0269753
HIST1H2BH	NM_003524	17.3026	0.00312739	0.0245391	258.934	258.934	17.1044	0.0660569
TEX9	NM_198524	20.8689	0.00103316	0.0141034	258.558	258.558	20.6296	0.0797869
PDS5A	NM_001100400	63.8737	0.00106164	0.0143018	251.721	251.721	63.1214	0.250759
RPL36A	NM_021029	51.2983	0.000120833	0.00499884	247.026	247.026	50.6828	0.205172
SCARNA26A	NR_132762	10.4534	0.0048539	0.0308122	239.942	239.942	10.3243	0.0430282
CDC42BPA	NM_003607	28.9522	0.000256962	0.00701438	239.046	239.046	28.5934	0.119615
APC	NM_001354895	69.6725	0.000101692	0.00459341	238.147	238.147	68.8058	0.288922
TNIP2	NM_024309	9.21554	0.00434391	0.0289556	235.874	235.874	9.0998	0.0385791
AFF2	NM_001169125	38.5381	0.000294343	0.00753769	235.5	235.5	38.0533	0.161585
HTRA2	NM_013247	9.701	0.00565608	0.0334934	226.716	226.716	9.5743	0.0422304
FGD4	NM_001304483	14.0255	0.00349727	0.0258887	224.576	224.576	13.8406	0.0616301
KLRG1	NM_001329099	14.959	0.00609672	0.0349121	224.497	224.497	14.7617	0.0657544
KIAA1841	NM_001330433	9.98561	0.00515984	0.0318332	220.089	220.089	9.85133	0.0447607
CCDC144A	NR_130142	23.6628	0.000529123	0.00992501	215.321	215.321	23.3376	0.108385
MZT2B	NM_025029	56.928	0.0045913	0.0298932	209.553	209.553	56.1245	0.267829
METAP2	NR_133673	9.25164	0.00456685	0.0297966	205.286	205.286	9.11839	0.044418
ARHGAP19-SLIT1	NR_037909	8.3597	0.00686475	0.0373245	203.505	203.505	8.23826	0.0404818
ZNF208	NM_007153	30.1595	0.00304694	0.0241025	203.307	203.307	29.721	0.146187
TRAPPC5	NM_001042462	82.8137	0.000414385	0.00870231	202.426	202.426	81.6043	0.403132
DYRK1A	NM_001347721	34.1702	0.000227269	0.00660761	198.403	198.403	33.6612	0.169661
HIST1H2BG	NM_003518	23.7809	0.00039195	0.00847324	195.934	195.934	23.4222	0.119542
RNU5B-1	NR_002757	8.13904	0.0098623	0.0458522	190.522	190.522	8.01287	0.0420574
CHD1	NR_157078	10.8842	0.0055733	0.0332136	185.393	185.393	10.7109	0.0577738
HIST1H2BC	NM_003526	187.603	4.51614e-05	0.00350568	184.685	184.685	184.604	0.999563
APOBEC3A_B	NM_001193289	29.115	0.0038452	0.0272422	180.795	180.795	28.6398	0.15841
ING1	NM_198218	9.5143	0.00311254	0.0244681	179.748	179.748	9.35811	0.0520624
ST20	NR_037652	9.44145	0.00838294	0.0417741	178.306	178.306	9.28523	0.0520746
H2AFJ	NM_177925	44.69	8.41517e-05	0.00424186	175.532	175.532	43.939	0.250319
EFR3A	NM_001323554	31.3113	0.00364464	0.026437	174.87	174.87	30.7832	0.176034
TENT2	NM_001349553	90.683	3.14954e-05	0.00299829	173.717	173.717	89.1435	0.513153
EEF1D	NM_001960	227.486	0.000234005	0.00669457	170.203	170.203	223.546	1.31341
SLF2	NM_001136123	6.08668	0.0109655	0.0487635	169.372	169.372	5.98075	0.0353114
ARL6IP6	NM_152522	11.7634	0.00521028	0.032024	168.94	168.94	11.5582	0.0684157
ATM	NM_001351836	20.6456	0.000655551	0.0110425	167.724	167.724	20.2828	0.12093
TNPO1	NM_001364296	14.5021	0.00311214	0.0244681	164.245	164.245	14.242	0.0867118
UBE3A	NM_001354506	31.8462	0.00128907	0.0156035	163.175	163.175	31.2713	0.191643
RPL31	NM_000993	1410.71	2.15867e-05	0.00278094	161.22	161.22	1384.94	8.59036
FAM239A	NR_146580	11.5676	0.00573553	0.0337975	159.809	159.809	11.3545	0.0710499
LRP10	NM_001329226	11.3495	0.00879648	0.04312	159.674	159.674	11.1401	0.0697683
CCDC7	NM_001321115	44.5035	0.000197182	0.00615134	157.285	157.285	43.6706	0.277652
RGS10	NM_001005339	196.308	9.30901e-06	0.00238205	153.812	153.812	192.552	1.25187
LARP1B	NM_178043	52.2898	0.000636129	0.010862	152.699	152.699	51.2823	0.335839
UBE2D3	NM_181891	157.943	1.44095e-05	0.0024751	150.375	150.375	154.854	1.02978
MCL1	NM_021960	918.111	3.53578e-06	0.0021536	149.861	149.861	900.092	6.00619
TIA1	NR_147225	19.2738	0.000928542	0.0133899	145.791	145.791	18.8852	0.129536
UHRF1BP1L	NM_001006947	12.6387	0.00199453	0.0196189	143.946	143.946	12.3806	0.0860089
MVP	NM_001293205	15.9018	0.00726348	0.038603	141.673	141.673	15.572	0.109915
ZNF429	NM_001346914	18.5596	0.000783399	0.0121419	140.772	140.772	18.1723	0.129091
CCDC82	NM_001363594	10.9877	0.00630316	0.0356008	139.546	139.546	10.7565	0.0770824
BLOC1S6	NM_012388	26.7632	0.00115514	0.014824	138.294	138.294	26.1949	0.189415
PFDN4	NM_002623	17.4778	0.000943486	0.013491	137.43	137.43	17.1044	0.124459
LINC-PINT	NR_109850	24.7382	0.00528151	0.0322745	136.281	136.281	24.2053	0.177614
CCDC18	NM_206886	46.5074	0.00411893	0.0281775	136.227	136.227	45.5053	0.33404
BRAF	NR_148928	14.3688	0.00546189	0.0328909	135.083	135.083	14.0566	0.104059
VPS13A	NM_015186	30.5638	0.00104131	0.0141589	134.95	134.95	29.8991	0.221558
HBQ1	NM_005331	19.5327	0.000919091	0.0132804	134.849	134.849	19.1076	0.141696
DCUN1D4	NM_001287757	16.8445	0.000766503	0.0120437	133.39	133.39	16.474	0.123503
CARD19	NR_134466	11.4146	0.00977595	0.0456121	132.723	132.723	11.1623	0.0841023
SIVA1	NM_006427	17.0253	0.00901158	0.0437161	130.299	130.299	16.6421	0.127723
STOML2	NM_013442	17.3031	0.000806742	0.0123009	126.325	126.325	16.9017	0.133795
SETD3	NM_199123	73.5623	3.28933e-05	0.00303409	125.148	125.148	71.8402	0.57404
LIME1	NM_017806	17.8982	0.00263693	0.0224108	124.704	124.704	17.4778	0.140154
TMEM56	NM_152487	26.489	0.00589521	0.0342115	123.84	123.84	25.8625	0.208838
WHAMMP1	NR_036650.1	168.505	0.000120792	0.00499884	123.037	123.037	164.494	1.33695
SOX6	NM_001145819	43.1494	0.000262346	0.00709113	121.749	121.749	42.1118	0.34589
TYMP	NM_001113756	27.1907	0.00273007	0.0228865	119.968	119.968	26.5273	0.221119
CDH1	NM_004360	15.1682	0.00321893	0.0249166	118.671	118.671	14.7942	0.124666
CCNH	NR_157071	17.3088	0.00191658	0.019265	118.237	118.237	16.8805	0.142768
CCDC144B	NR_036647	33.5772	0.000772138	0.0120946	118.157	118.157	32.7458	0.277139
FAM13A	NM_014883	17.8211	0.0056593	0.0335046	118.031	118.031	17.3794	0.147244
HAGH	NM_001363912	21.9217	0.000376632	0.00830666	117.576	117.576	21.3762	0.181807
RPS15AP10	NR_026768	10.1151	0.0069272	0.0375186	116.894	116.894	9.86199	0.0843673
PAXX	NR_138077	10.2158	0.0061676	0.035146	116.214	116.214	9.95877	0.0856936
ZNF66	NM_001355197	92.109	0.000391516	0.00847112	115.967	115.967	89.7863	0.774241
WDR13	NM_001347217	8.99452	0.00958373	0.0451809	113.161	113.161	8.76223	0.0774316
BLVRB	NM_000713	937.699	8.00036e-05	0.00416514	110.916	110.916	913.005	8.23153
MTRNR2L8	NM_001190702	13.3202	0.00108125	0.0143693	110.734	110.734	12.9688	0.117117
XRN1	NM_001282859	14.1348	0.00513517	0.0317802	109.056	109.056	13.7564	0.126141
ZEB1	NM_001323650	13.6136	0.00490874	0.0310175	107.4	107.4	13.2437	0.123312
NUDT4	NM_199040	24.4433	0.000313	0.00769289	105.905	105.905	23.77	0.224447
ZNF451	NM_015555	51.0273	0.000286925	0.00742223	105.478	105.478	49.6161	0.470394
RUFY2	NR_103476	13.6495	0.00661643	0.0366612	105.321	105.321	13.2715	0.126011
SNORD89	NR_003070	11.0992	0.00190811	0.0192128	103.511	103.511	10.7866	0.104207
UXT	NM_153477	14.5745	0.00695791	0.0376123	103.193	103.193	14.1627	0.137246
SBDSP1	NR_001588	13.2245	0.00109948	0.0144674	101.002	101.002	12.843	0.127156
UBBP4	NR_144546	36.7647	0.000192015	0.00607567	100.495	100.495	35.699	0.355231
COMMD6	NM_203495	58.7052	5.20435e-05	0.00365781	100.184	100.184	56.9984	0.568939
RPL34	NM_001319236	526.844	7.63947e-06	0.00236077	100.131	100.131	511.519	5.10849
DPY19L1P1	NR_036680	26.9644	0.00100116	0.0139007	99.6849	99.6849	26.1767	0.262594
CMC1	NM_001331190	14.0576	0.00701319	0.0377737	98.9547	98.9547	13.644	0.137881
PPP6R3	NM_001352347	17.2175	0.00119155	0.0150133	97.8237	97.8237	16.7052	0.170768
RPS7	NM_001011	430.731	9.17578e-06	0.00238205	97.723	97.723	417.902	4.27639
TFEB	NM_001271943	8.12373	0.00823465	0.0413422	97.0814	97.0814	7.88022	0.0811713
KIAA1586	NM_020931	45.3831	9.25931e-05	0.00441167	96.4228	96.4228	44.0137	0.456465
HIST1H2BJ	NM_021058	23.6811	0.000323213	0.00780222	95.5082	95.5082	22.9599	0.240398
KNL1	NM_144508	32.9243	0.000643656	0.0109296	93.4995	93.4995	31.9007	0.341186
ZNF100	NM_001351672	18.1458	0.00223177	0.0205815	93.2273	93.2273	17.5801	0.188572
NME4	NM_005009	13.3642	0.00585247	0.0341281	92.9954	92.9954	12.9466	0.139217
RANBP17	NM_022897	9.22621	0.00430221	0.0287726	92.8464	92.8464	8.93743	0.0962604
SCAND1	NM_033630	8.2736	0.00353022	0.0260175	92.1963	92.1963	8.01287	0.0869109
SREK1	NM_001323533	12.097	0.00347877	0.0257971	92.1861	92.1861	11.7157	0.127088
ITGAV	NM_001145000	9.30244	0.00661272	0.0366487	92.1447	92.1447	9.00913	0.0977715
RPL21P28	NR_026911	41.0685	0.000137345	0.00526894	91.8208	91.8208	39.7691	0.433116
RPL38	NM_000999	587.61	7.29769e-05	0.00401453	91.8141	91.8141	569.018	6.1975
CCDC85B	NM_006848	10.8233	0.00224085	0.0206226	91.1372	91.1372	10.4784	0.114973
LRCH3	NM_032773	65.6583	0.000334157	0.00790766	91.0136	91.0136	63.5632	0.698392
STIL	NM_001048166	32.9803	0.000409674	0.00867063	90.0226	90.0226	31.9167	0.354541
NEAT1	NR_131012	2754.37	9.40364e-06	0.00238205	89.62	89.62	2665.16	29.7384
TBC1D15	NR_027449	10.7193	0.00640181	0.0359612	88.4364	88.4364	10.3676	0.117232
MALAT1	NR_144568	10383.1	5.67556e-06	0.0021536	88.2744	88.2744	10041.8	113.757
CR1	NM_000651	9.81626	0.00305259	0.0241397	87.4028	87.4028	9.49051	0.108584
ABCG2	NM_001348989	10.5127	0.00838086	0.0417719	87.2863	87.2863	10.1634	0.116438
LOC254896	NR_046173	26.0629	0.0023281	0.0209421	87.0099	87.0099	25.1943	0.289556
GON4L	NM_001282861	22.5181	0.00828085	0.0414981	86.8798	86.8798	21.7665	0.250536
TADA2A	NM_001291918	10.5389	0.00915447	0.0441144	86.0467	86.0467	10.1838	0.118352
RPA1	NM_001355121	22.0378	0.000396661	0.00854176	85.478	85.478	21.2906	0.249076
STRN3	NM_001083893	57.953	5.0842e-05	0.00365781	85.4658	85.4658	55.9877	0.655089
ELOB	NM_007108	219.251	0.00017318	0.00576885	85.3295	85.3295	211.804	2.48219
C2CD3	NM_015531	22.709	0.00887296	0.0433099	82.8307	82.8307	21.9153	0.264579
CDC42EP3	NM_006449	69.9292	6.48253e-05	0.00380112	82.2934	82.2934	67.4696	0.819866
KIF14	NM_001305792	13.2243	0.000960857	0.0136225	81.9333	81.9333	12.7572	0.155703
PWAR5	NR_022008	14.7019	0.00174941	0.0184191	80.961	80.961	14.1766	0.175104
HIST1H2AC	NM_003512	163.524	2.12421e-05	0.00276829	80.339	80.339	157.638	1.96216
STK4	NR_147975	19.9404	0.00043904	0.00899886	80.2233	80.2233	19.2216	0.239601
SNX18	NM_052870	7.91962	0.00324643	0.0250444	79.8682	79.8682	7.63291	0.0955688
LCLAT1	NM_001304445	8.06013	0.00324933	0.0250444	79.6842	79.6842	7.76769	0.097481
CEP85L	NM_001042475	20.7556	0.00147975	0.0168609	79.6697	79.6697	20.0024	0.251066
ALS2CR12	NM_001289993	41.3812	0.000116946	0.0049463	79.6677	79.6677	39.8795	0.500572
SRGAP2D	NR_120535	10.3525	0.00350661	0.0259274	79.545	79.545	9.97624	0.125416
EIF4G3	NM_001198803	8.64331	0.00316701	0.0247173	78.6315	78.6315	8.32566	0.105882
CDKN3	NM_005192	10.1229	0.00995257	0.0460261	78.5525	78.5525	9.75048	0.124127
FAM208A	NM_001363940	23.2111	0.0005626	0.0102125	78.2573	78.2573	22.3542	0.28565
ITGB3BP	NM_001347145	9.05729	0.00744779	0.0392111	77.3206	77.3206	8.719	0.112764
VNN2	NM_001242350	63.3775	0.000783815	0.0121419	76.3327	76.3327	60.9809	0.798882
RPL36	NM_015414	104.644	0.000358962	0.00814988	75.551	75.551	100.647	1.33218
JDP2	NM_130469	9.06595	0.00204712	0.0198121	75.1732	75.1732	8.71803	0.115973
HBM	NM_001003938	69.3105	0.00105574	0.0142629	72.8312	72.8312	66.5684	0.91401
TLE4	NM_001282753	17.4532	0.0071617	0.038271	72.7657	72.7657	16.7621	0.230357
PCNP	NR_135231	11.4322	0.00152715	0.0171915	71.9311	71.9311	10.9745	0.152569
ORMDL3	NM_139280	11.6491	0.00512571	0.0317507	71.8829	71.8829	11.1824	0.155564
RPL9	NM_000661	449.981	4.95486e-05	0.00364753	71.8295	71.8295	431.941	6.01342
VTA1	NM_001286371	10.9959	0.00171332	0.0182538	69.983	69.983	10.544	0.150665
TRMT13	NR_135078	15.0155	0.00989409	0.0458986	69.8081	69.8081	14.3968	0.206234
USP32P1	NR_003190	42.9398	0.00389088	0.0273841	69.741	69.741	41.1689	0.590311
DDX49	NR_033677	9.37194	0.00327525	0.0251445	69.5494	69.5494	8.9844	0.12918
LYPLA1	NM_001279357	11.2034	0.00639628	0.0359382	68.383	68.383	10.7326	0.156948
UNKL	NM_001193388	22.8951	0.000962845	0.013643	67.9942	67.9942	21.9276	0.322493
RNF138	NM_016271	17.2176	0.00204431	0.0198077	67.7045	67.7045	16.487	0.243515
VPS13C	NM_018080	79.9987	0.00317205	0.0247281	67.6784	67.6784	76.6031	1.13187
SNORA70	NR_000011	12.2421	0.00240155	0.0213293	66.1693	66.1693	11.7111	0.176987
RTN4	NM_001321862	10.4823	0.00293416	0.0236324	65.5612	65.5612	10.0236	0.152889
IL1RAP	NM_001364880	10.8725	0.00168547	0.018064	65.493	65.493	10.3963	0.158739
SLC35F5	NM_001330317	11.0311	0.00173487	0.0183603	64.0416	64.0416	10.5374	0.16454
PPBP	NM_002704	1286.18	7.28605e-06	0.00232877	63.9934	63.9934	1228.59	19.1987
TMEM59	NM_001305066	9.15633	0.00797579	0.0407339	63.9046	63.9046	8.74576	0.136857
SNHG8	NR_034011	24.4895	0.000380132	0.00833181	63.7044	63.7044	23.3881	0.367135
RCOR3	NM_001136224	20.4484	0.00225019	0.0206413	63.7011	63.7011	19.5287	0.306568
CR1L	NM_175710	39.1125	0.000124688	0.00504548	63.5223	63.5223	37.3486	0.587961
PARP8	NM_001178056	53.2767	7.31899e-05	0.00401749	61.6391	61.6391	50.804	0.824218
SRGN	NM_001321054	31.7232	0.00146793	0.0167716	61.0607	61.0607	30.2375	0.495205
C9orf72	NM_145005	67.0567	0.000598673	0.0105415	60.3431	60.3431	63.8808	1.05863
ANKRD36C	NM_001310154	31.3344	0.000351781	0.00812159	60.3137	60.3137	29.8497	0.494908
LOC101927854	NR_121667	10.5174	0.00156577	0.0174438	59.9341	59.9341	10.0161	0.167118
GP9	NM_000174	9.55153	0.00280091	0.0231625	59.2912	59.2912	9.09152	0.153337
EEF1B2	NM_001037663	245.078	0.000498486	0.00968629	58.5148	58.5148	233.126	3.98405
ZFYVE16	NM_001284237	21.466	0.00793115	0.0405799	57.9106	57.9106	20.4087	0.352418
RPL26	NM_000987	943.696	1.88998e-05	0.00266603	57.797	57.797	897.13	15.5221
MPP6	NM_016447	44.1803	0.000375028	0.00830655	57.5543	57.5543	41.9915	0.729599
POT1	NR_003102	10.7398	0.00150901	0.017071	57.4933	57.4933	10.2072	0.177537
RPL35	NM_007209	453.014	8.44395e-05	0.00424186	57.465	57.465	430.538	7.49217
ISG15	NM_005101	17.034	0.0011086	0.0145489	56.8247	56.8247	16.1798	0.284732
PF4V1	NM_002620	45.2221	0.000396215	0.00854176	56.6941	56.6941	42.9494	0.757564
FAM157C	NR_126161	25.6074	0.000496461	0.00968629	56.3069	56.3069	24.3121	0.431778
RHOT1	NM_001033567	40.791	0.000368771	0.00824024	55.794	55.794	38.7096	0.693795
MBNL1	NM_021038	29.1865	0.00124399	0.0153287	55.6768	55.6768	27.6942	0.497411
HIPK3	NM_001048200	106.567	0.00153673	0.0172685	55.5341	55.5341	101.105	1.82059
ZNF460	NM_006635	34.814	0.00114185	0.0147505	54.818	54.818	33.0076	0.60213
KAT6A	NM_001305878	25.0746	0.000772718	0.0120962	54.5751	54.5751	23.7681	0.435512
SOD2	NM_001322816	78.4932	0.000327248	0.00784712	54.4956	54.4956	74.3976	1.3652
TLK2	NM_001284333	12.5019	0.00283134	0.0232417	54.0502	54.0502	11.8445	0.219139
AHSP	NM_001318222	30.6372	0.000233973	0.00669457	54.0052	54.0052	29.0248	0.537445
CENPE	NM_001286734	24.0251	0.00190105	0.01919	53.5223	53.5223	22.7499	0.425056
ADAL	NM_001324364	8.65823	0.00229939	0.0208622	53.4745	53.4745	8.19829	0.153312
PPP1R12A	NM_002480	94.3817	0.00021128	0.00637374	53.279	53.279	89.3506	1.67703
BRIP1	NM_032043	28.4953	0.000791486	0.0121911	52.9134	52.9134	26.9664	0.509633
LY96	NM_015364	133.939	0.000153599	0.00553706	52.8762	52.8762	126.747	2.39706
NOTCH2NLA	NM_203458	35.4061	0.000156325	0.00553706	52.036	52.036	33.4761	0.643326
RHAG	NM_000324	9.61608	0.00273843	0.0229186	51.9956	51.9956	9.09152	0.174852
ANKRD26	NM_014915	21.851	0.0102842	0.0469155	51.6531	51.6531	20.6516	0.399814
HEMGN	NM_018437	282.391	0.000166203	0.00570297	51.3218	51.3218	266.795	5.19848
RPS3A	NM_001006	1043.59	9.801e-06	0.00238205	51.0406	51.0406	985.658	19.3113
SRSF11	NM_001350615	51.6232	0.000206387	0.00630141	50.7788	50.7788	48.7434	0.959918
KIF18A	NM_031217	20.7389	0.00135059	0.0159955	50.2206	50.2206	19.5699	0.389679
ABHD3	NM_001308256	50.6444	0.00327877	0.0251552	50.0844	50.0844	47.7823	0.954036
BRWD1	NM_018963	64.8367	0.000362811	0.0081745	49.9315	49.9315	61.1619	1.22492
DNA2	NM_001080449	45.9108	0.000572743	0.0102996	49.8957	49.8957	43.3069	0.867948
KIF15	NM_020242	31.8564	0.000153122	0.00553706	49.8558	49.8558	30.0483	0.602703
GSR	NM_001195104	10.3287	0.00209792	0.0200527	49.7602	49.7602	9.74141	0.195767
GUSBP3	NR_027386.1	11.6971	0.00195681	0.0194526	49.5518	49.5518	11.0294	0.222582
EFCAB13	NM_001195192	19.5018	0.00336908	0.0253559	49.3888	49.3888	18.3851	0.372252
SWT1	NM_001105518	162.048	6.64198e-05	0.00386429	49.3816	49.3816	152.767	3.0936
MME	NM_001354644	11.7793	0.00121976	0.0151869	49.2555	49.2555	11.1031	0.225418
LIN9	NM_001270410	10.1342	0.00684765	0.0373181	49.2252	49.2252	9.55204	0.194048
INTS2	NM_001351695	12.1618	0.00185672	0.0189041	49.0838	49.0838	11.4613	0.233505
SPECC1	NM_001033553	92.0926	5.44464e-05	0.00365781	49.0711	49.0711	86.7868	1.76859
MTRNR2L2	NM_001190470	7.98907	0.00242216	0.0214515	48.8045	48.8045	7.52642	0.154216
LINC01506	NR_109769	56.7582	0.000132904	0.00521324	48.7913	48.7913	53.4705	1.0959
YOD1	NM_018566	283.492	0.00106292	0.0143018	48.7157	48.7157	267.047	5.48174
NCAPG	NM_022346	25.5205	0.000524273	0.0098864	48.6635	48.6635	24.0386	0.493976
ZNF254	NM_001278661	14.4438	0.00230217	0.0208724	48.5204	48.5204	13.6027	0.280351
TIMM8B	NM_012459	15.162	0.000786343	0.0121525	48.3663	48.3663	14.2765	0.295174
SKIL	NM_001145098	14.7712	0.00803501	0.0408796	48.2907	48.2907	13.9072	0.287989
ELOVL7	NM_001104558	16.8669	0.000831834	0.0125588	48.1705	48.1705	15.8781	0.329622
CCDC91	NM_001352078	34.9871	0.000238733	0.00676543	47.6877	47.6877	32.9164	0.690249
STX7	NR_137169	32.628	0.000578733	0.0103651	47.0613	47.0613	30.6728	0.651761
MEMO1	NR_126034	21.0753	0.00146582	0.0167716	46.9499	46.9499	19.8096	0.42193
ORC4	NM_001190879	35.8051	0.00264656	0.0224556	46.7871	46.7871	33.6476	0.719163
MBOAT2	NR_135603	94.4374	5.90702e-05	0.00365781	46.7265	46.7265	88.74	1.89914
ANK1	NM_000037	28.2409	0.000357429	0.00813804	46.5045	46.5045	26.5295	0.570472
NOTCH2NLC	NM_001364012	42.4478	0.0026136	0.0222951	45.9693	45.9693	39.8473	0.866826
SLC35B3	NR_109914	8.96418	0.00279052	0.0230942	45.5238	45.5238	8.40997	0.184738
GBGT1	NM_001288573	10.5712	0.0033053	0.0252141	45.2308	45.2308	9.91363	0.219179
SLC25A46	NM_138773	25.6918	0.002573	0.0220859	45.1989	45.1989	24.0927	0.533037
ZNF626	NM_145297	15.5988	0.000692633	0.0113861	45.0827	45.0827	14.6255	0.324415
NBEAL1	NM_001114132	12.3266	0.0017594	0.0184568	45.0539	45.0539	11.557	0.256515
YAF2	NM_001190980	18.0991	0.00126442	0.015433	44.9701	44.9701	16.9672	0.3773
RAB11FIP2	NM_001330167	13.8367	0.00177259	0.0184721	44.7913	44.7913	12.9681	0.289524
UQCRH	NM_006004	35.0939	0.000324442	0.00781651	44.6529	44.6529	32.8845	0.736448
BTBD1	NM_001011885	29.0144	0.000328359	0.00785883	44.3826	44.3826	27.1774	0.612343
FAM126B	NM_001321622	70.2536	0.00225851	0.0206846	44.3113	44.3113	65.7989	1.48492
MIF	NM_002415	20.4036	0.00346904	0.0257547	44.2325	44.2325	19.1076	0.431982
CLEC16A	NM_001243403	35.047	0.000385493	0.00839111	44.1708	44.1708	32.818	0.74298
ADIPOR1	NM_015999	845.906	1.52134e-05	0.00251336	43.9058	43.9058	791.804	18.0341
KLC3	NM_177417	11.0307	0.00189979	0.0191879	43.8461	43.8461	10.3243	0.235466
RPS24	NM_001026	299.494	2.35012e-05	0.00280441	43.7883	43.7883	280.291	6.40105
MZT2A	NM_001085365	15.9689	0.0012553	0.0153915	43.6055	43.6055	14.941	0.342639
MASTL	NR_135469	9.23498	0.00277602	0.0230362	43.5565	43.5565	8.6399	0.198361
CAVIN2	NM_004657	455.61	0.000324734	0.00781651	43.5114	43.5114	426.223	9.79567
TAF4B	NM_001293725	15.6836	0.000881651	0.0129461	43.4573	43.4573	14.6709	0.337593
UIMC1	NM_001317961	23.045	0.00180787	0.0186245	43.4472	43.4472	21.5566	0.496156
CHD2	NM_001042572	48.4418	9.34725e-05	0.00441982	43.3314	43.3314	45.3051	1.04555
ZNF708	NM_001297561	102.197	0.000123375	0.00501646	42.9557	42.9557	95.5257	2.22382
LMBR1	NM_001363410	11.0768	0.00283599	0.0232676	42.955	42.955	10.3537	0.241036
C18orf32	NM_001035005	21.872	0.000430852	0.00892207	42.2265	42.2265	20.4212	0.483612
NUSAP1	NM_018454	35.1412	0.000449243	0.00914053	41.9674	41.9674	32.7968	0.781482
CDC27	NM_001353047	16.0184	0.000644495	0.0109365	41.8151	41.8151	14.9461	0.357434
ASPH	NM_004318	35.1201	0.000353291	0.00812159	41.6347	41.6347	32.7596	0.786834
SSH2	NM_001282131	22.6037	0.000320202	0.00776844	41.5999	41.5999	21.0832	0.50681
RHOBTB3	NM_014899	75.0223	0.00076939	0.012074	41.4459	41.4459	69.9585	1.68795
MORC3	NM_001320445	534.487	0.00016659	0.00570747	41.204	41.204	498.213	12.0914
ST8SIA4	NM_175052	42.9227	0.000149872	0.00549242	41.1428	41.1428	40.0056	0.972359
RGS18	NM_130782	979.747	0.000378217	0.00830666	41.0384	41.0384	913.005	22.2476
ZBED6	NM_001174108	47.4644	0.00500842	0.0313803	40.9543	40.9543	44.2249	1.07986
VMP1	NM_001329394	86.7519	9.26677e-05	0.00441167	40.6887	40.6887	80.7948	1.98568
ZDHHC21	NM_001354121	11.3986	0.00741752	0.0391124	40.6185	40.6185	10.6147	0.261326
PDCD6	NM_013232	12.9886	0.00228309	0.0207926	40.3698	40.3698	12.0902	0.299485
APLF	NM_173545	31.8087	0.000916823	0.0132791	39.9322	39.9322	29.586	0.740906
RPS17	NM_001021	655.503	2.21935e-05	0.00280193	39.831	39.831	609.59	15.3044
DDI2	NM_032341	36.0187	0.000252902	0.00697682	39.67	39.67	33.4863	0.844123
SLC25A3	NM_213611	16.1227	0.000846674	0.012665	39.6231	39.6231	14.9879	0.378261
GOLGA7	NM_001002296	10.6718	0.00132294	0.0158172	39.4963	39.4963	9.91839	0.251122
PAGE2B	NM_001015038	9.73063	0.00218137	0.0203624	39.29	39.29	9.04035	0.230093
C9orf16	NM_024112	24.0552	0.00158922	0.0175878	39.1627	39.1627	22.3436	0.570532
RPL7	NM_000971	661.866	1.76918e-05	0.00258218	38.807	38.807	614.371	15.8314
ZNF79	NM_001286698	15.3633	0.00374197	0.026789	38.5568	38.5568	14.2542	0.369694
SDCBP	NM_001348340	32.418	0.00163142	0.0177864	38.4092	38.4092	30.0694	0.782869
NAB1	NM_001321312	21.378	0.00144561	0.0166254	38.1454	38.1454	19.8192	0.519571
KPNA5	NM_002269	34.0747	0.00154681	0.0173355	38.1285	38.1285	31.5892	0.828493
CDYL	NM_001143971	202.228	0.000112466	0.00485431	38.0902	38.0902	187.463	4.92156
FAM228B	NM_001145710	19.6796	0.00405159	0.028017	37.9185	37.9185	18.2368	0.480946
RPS27L	NM_015920	38.257	0.000167514	0.00572358	37.7645	37.7645	35.4415	0.938488
TAL1	NM_001290403	24.3573	0.00143852	0.0166086	37.6262	37.6262	22.5586	0.599545
KLF1	NM_006563	60.0683	0.000352193	0.00812159	37.5819	37.5819	55.6278	1.48018
RHBDD1	NM_001167608	54.2628	0.000135143	0.00524977	37.2673	37.2673	50.2201	1.34756
AURKAIP1	NM_017900	20.15	0.00412571	0.028185	37.1694	37.1694	18.6451	0.501625
UGGT2	NM_020121	22.8242	0.00139384	0.0162557	36.9628	36.9628	21.1108	0.571137
RPS15A	NM_001030009	1227.11	8.8227e-05	0.00432569	36.8716	36.8716	1134.78	30.7765
ZNF107	NM_001282359	121.444	0.000737102	0.0117351	36.8657	36.8657	112.305	3.04633
EAF2	NM_018456	16.8573	0.000615953	0.0106759	36.0732	36.0732	15.563	0.431427
JKAMP	NM_001284201	19.2035	0.000500347	0.00968847	35.9601	35.9601	17.7248	0.492903
PTPRN2	NM_001308268	9.47145	0.00256947	0.0220678	35.9597	35.9597	8.74212	0.243109
NME3	NM_002513	11.6889	0.00273972	0.0229205	35.8613	35.8613	10.7866	0.300785
FAM120A	NM_001286724	14.1412	0.00136667	0.0160729	35.6076	35.6076	13.0424	0.366281
INTS6	NM_012141	49.5333	0.00013776	0.00526894	35.5299	35.5299	45.6765	1.28558
TMEM64	NM_001146273	17.7922	0.00428677	0.028708	35.4274	35.4274	16.4032	0.463008
MOB1B	NM_001244766	67.0083	0.00300086	0.0239197	35.2102	35.2102	61.7473	1.75368
MAST4	NM_001297651	11.992	0.00201032	0.0196823	35.1528	35.1528	11.049	0.314314
CREBZF	NR_028025	15.1044	0.00236861	0.0211557	34.8521	34.8521	13.9073	0.399038
LNPEP	NM_005575	37.5163	0.00258976	0.0221566	34.7993	34.7993	34.5387	0.992513
ZNF91	NM_003430	118.041	0.000196758	0.00614869	34.2903	34.2903	108.545	3.16546
SUMO1P1	NR_002189	36.0296	0.000165261	0.00569282	34.2792	34.2792	33.1301	0.966478
CIRBP	NM_001300815	25.3555	0.00427138	0.028646	34.2442	34.2442	23.3131	0.68079
PIBF1	NR_146205	12.4026	0.00770557	0.0399765	33.9619	33.9619	11.3959	0.335551
ELF2	NM_001331036	79.3393	0.000227407	0.00660761	33.8796	33.8796	72.8854	2.15131
COX20	NM_198076	12.6137	0.00391171	0.0274499	33.8391	33.8391	11.5865	0.3424
RPS6KC1	NR_146210	9.87975	0.00182052	0.0186733	33.8223	33.8223	9.07483	0.268309
KLHL2	NM_007246	85.4372	0.000892789	0.0130532	33.7498	33.7498	78.4627	2.32484
RPAP3	NM_001146075	15.4111	0.00773645	0.0400626	33.6882	33.6882	14.151	0.420058
ZFAND1	NR_033194	18.2757	0.00051441	0.00982933	33.6018	33.6018	16.7778	0.499312
KLHL24	NM_001349419	25.9283	0.000556273	0.0101666	33.5363	33.5363	23.7993	0.709658
ANKRD36	NM_001354587	44.4493	0.000254325	0.00699532	33.3899	33.3899	40.7849	1.22147
FCHO2	NM_138782	222.408	0.00117747	0.0149252	33.2861	33.2861	204.02	6.1293
GLUD1	NM_005271	8.79537	0.00462136	0.0300127	33.1871	33.1871	8.06621	0.243052
KIAA0754	NM_015038	11.2624	0.0042593	0.028599	33.0162	33.0162	10.3243	0.312704
KIF27	NM_001354069	15.319	0.00136134	0.0160485	32.9081	32.9081	14.0391	0.426616
FGFR1OP2	NM_001171888	111.166	8.32533e-05	0.00422967	32.8516	32.8516	101.864	3.10074
RPS15	NM_001018	343.955	0.00173571	0.0183606	32.7761	32.7761	315.113	9.6141
ZNF268	NM_003415	12.3631	0.00353775	0.0260387	32.6967	32.6967	11.3241	0.346337
CA1	NM_001164830	8.5283	0.00210924	0.0200815	32.4426	32.4426	7.80643	0.240623
PCNT	NM_001315529	55.9404	0.000387089	0.00841721	32.3647	32.3647	51.195	1.58181
BMS1P1	NR_003611	26.5584	0.00145668	0.0167036	32.3374	32.3374	24.3037	0.751567
TCIRG1	NM_001351059	45.7075	0.00508002	0.031586	32.2445	32.2445	41.8169	1.29687
COPE	NM_007263	16.5567	0.00188748	0.019103	32.0333	32.0333	15.1389	0.4726
DMXL1	NM_001290322	10.6889	0.00157409	0.0174937	31.7093	31.7093	9.76506	0.307956
JRKL	NM_003772	15.8541	0.00285541	0.0233137	31.4748	31.4748	14.4745	0.459874
TFRC	NM_001128148	130.372	8.93421e-05	0.00433824	31.2274	31.2274	118.945	3.80901
ZCCHC10	NM_001300816	9.46471	0.00309516	0.0243695	31.1262	31.1262	8.63267	0.277344
RAB18	NR_046172	12.1065	0.0107367	0.0481765	31.0249	31.0249	11.0391	0.355812
RPL39	NM_001000	882.875	2.30256e-05	0.00280441	30.9378	30.9378	804.831	26.0145
COMMD8	NM_017845	36.3495	0.00317189	0.0247281	30.7707	30.7707	33.1204	1.07636
S100A8	NM_001319196	724.617	0.00012215	0.00499884	30.7027	30.7027	660.117	21.5003
ZNF638	NM_001252613	32.8	0.00106971	0.0143138	30.5184	30.5184	29.8643	0.978568
TECPR2	NM_001172631	12.5957	0.00102599	0.0140718	30.4045	30.4045	11.4645	0.377067
ZNF407	NM_001146189	24.3104	0.0024319	0.0215156	30.3299	30.3299	22.1223	0.729389
CCDC126	NM_138771	72.3463	0.000950346	0.0135193	30.1442	30.1442	65.798	2.18277
DLEU2	NR_152566	38.1474	0.000190083	0.00603723	30.1339	30.1339	34.6934	1.15131
BARD1	NM_000465	28.2242	0.0114742	0.049978	30.0855	30.0855	25.665	0.853069
ANKRD44	NM_153697	14.3675	0.000861576	0.0127744	30.0414	30.0414	13.063	0.434835
ODC1	NM_002539	41.1554	0.000525145	0.00988807	29.8437	29.8437	37.3962	1.25307
C2orf88	NM_001042519	70.641	0.000117576	0.0049463	29.7879	29.7879	64.1775	2.15449
MLLT10	NM_004641	18.8394	0.00391523	0.0274499	29.7405	29.7405	17.1132	0.575417
DLGAP5	NM_014750	13.1535	0.00107531	0.0143232	29.7241	29.7241	11.9477	0.401953
ZDBF2	NM_001285549	19.1184	0.00310568	0.0244294	29.6542	29.6542	17.362	0.58548
PDE5A	NM_001083	10.4255	0.00195293	0.0194293	29.5134	29.5134	9.46354	0.320653
GPX1	NM_000581	687.961	0.000428746	0.0088955	29.3047	29.3047	624.073	21.296
RPL41	NM_021104	2344.61	0.000446123	0.00909588	29.1546	29.1546	2125.86	72.917
MPST	NM_021126	16.2944	0.00291623	0.023548	29.0946	29.0946	14.7713	0.507699
ATF7IP	NM_001286515	42.3616	0.000279967	0.0073439	29.0922	29.0922	38.4017	1.32
ZNF276	NR_110129	10.2582	0.00164939	0.0178702	29.0129	29.0129	9.29689	0.32044
LYL1	NM_005583	136.269	0.00143897	0.0166086	28.8389	28.8389	123.429	4.27995
OAT	NM_001322965	6.58982	0.00912256	0.0440733	28.8181	28.8181	5.9685	0.207109
DUT	NM_001025248	17.0236	0.00229822	0.0208622	28.8082	28.8082	15.4181	0.535196
LOC643802	NM_001347693	116.503	7.89131e-05	0.00415296	28.48	28.48	105.4	3.70084
CPD	NM_001304	123.7	0.000345263	0.00805577	28.4777	28.4777	111.911	3.92976
NDUFB7	NM_004146	16.1823	0.00382407	0.027123	28.4538	28.4538	14.6389	0.51448
LCORL	NM_001166139	23.6816	0.00975622	0.0456025	28.4511	28.4511	21.4227	0.752967
COX7B	NM_001866	68.3302	9.08693e-05	0.0043871	28.3508	28.3508	61.7915	2.17954
LRRCC1	NM_001349636	8.76459	0.00943374	0.0448254	28.2972	28.2972	7.92446	0.280044
SLC35A3	NM_012243	23.0217	0.00234395	0.0210349	28.2699	28.2699	20.813	0.736225
RBM41	NM_018301	13.2207	0.00331429	0.0252446	28.2373	28.2373	11.951	0.423233
SNAP23	NM_130798	44.2284	0.00805917	0.0409527	28.1888	28.1888	39.9741	1.41809
KIF20B	NM_016195	55.2831	0.00258303	0.0221169	27.6507	27.6507	49.8722	1.80365
KLRC2	NM_002260	15.1925	0.00353117	0.0260175	27.499	27.499	13.6981	0.49813
NT5C3A	NM_016489	39.5037	0.00457179	0.0298212	27.4324	27.4324	35.6094	1.29808
TMEM256	NM_152766	21.5374	0.00163057	0.0177848	27.3962	27.3962	19.4117	0.708554
SCAF8	NM_014892	19.6644	0.000844877	0.0126531	27.3913	27.3913	17.7233	0.64704
ZNF738	NM_001355237	25.3731	0.000711743	0.0115869	27.3765	27.3765	22.8672	0.835286
BAZ2B	NM_013450	88.3016	0.000369286	0.00824446	27.2268	27.2268	79.5377	2.9213
RPL22L1	NM_001099645	8.13893	0.00741334	0.0391113	27.2238	27.2238	7.33106	0.269289
ANLN	NM_018685	9.74905	0.00164412	0.0178649	27.2051	27.2051	8.78076	0.322762
SF3B1	NM_001308824	201.648	0.00552869	0.03311	27.1984	27.1984	181.615	6.67743
ZNF594	NM_032530	34.0578	0.000725029	0.0116899	27.1115	27.1115	30.6646	1.13105
STK26	NM_001042452	42.5219	0.00385245	0.0272556	27.0883	27.0883	38.2822	1.41324
IFRD1	NM_001550	140.121	5.69145e-05	0.00365781	27.0733	27.0733	126.143	4.6593
RPL23	NM_000978	548.247	7.39996e-05	0.00404506	26.8243	26.8243	493.1	18.3826
VWA8	NM_001009814	9.76584	0.00304073	0.024091	26.7686	26.7686	8.78166	0.328058
EVI5	NM_001350197	10.4593	0.00274357	0.0229236	26.7424	26.7424	9.40428	0.351661
C6orf120	NM_001029863	22.881	0.00179826	0.0185938	26.732	26.732	20.5723	0.769574
CNTLN	NM_001365029	23.5517	0.00121342	0.0151378	26.6728	26.6728	21.1706	0.793713
ARMC8	NM_014154	16.2848	0.00108262	0.0143799	26.5858	26.5858	14.6335	0.550426
MXD3	NM_031300	15.3632	0.00371697	0.0266932	26.579	26.579	13.805	0.519396
ASAH1	NM_177924	117.77	0.000147129	0.0054313	26.4924	26.4924	105.79	3.99322
ABCA5	NM_018672	27.2036	0.000587388	0.010445	26.4333	26.4333	24.4309	0.924244
RPL23P8	NR_026673	15.7902	0.00184639	0.0188521	26.3578	26.3578	14.1766	0.537852
ZFAND5	NM_006007	8.59983	0.00702827	0.0378469	26.2266	26.2266	7.71709	0.294247
RBM38	NM_017495	210.918	5.262e-05	0.00365781	26.2226	26.2226	189.265	7.21761
SPTA1	NM_003126	26.7901	0.00054666	0.010046	26.21	26.21	24.0386	0.917155
C12orf57	NM_138425	47.2183	0.000498973	0.00968629	26.1348	26.1348	42.3563	1.62069
PFDN5	NM_002624	413.853	0.000249116	0.00695713	26.0067	26.0067	371.05	14.2675
BCL2A1	NM_004049	124.861	9.46051e-05	0.00444838	26.0025	26.0025	111.945	4.30518
TAX1BP1	NM_001362795	52.9761	0.000590283	0.0104759	25.7418	25.7418	47.4466	1.84317
UQCR11	NM_006830	144.936	0.000384118	0.00838287	25.6264	25.6264	129.747	5.06302
ABCA13	NM_152701	33.0572	0.00468966	0.0301798	25.5699	25.5699	29.586	1.15706
ZNF90	NM_007138	9.64272	0.00408384	0.0280896	25.5435	25.5435	8.62924	0.337826
LOC653080	NR_146391.3	14.1073	0.00230573	0.0208799	25.5116	25.5116	12.6229	0.49479
FES	NM_002005	26.108	0.00175	0.0184191	25.3477	25.3477	23.345	0.920992
TBC1D32	NM_152730	13.7711	0.00362478	0.0263739	25.3271	25.3271	12.3126	0.486145
S1PR4	NM_003775	123.237	0.00475191	0.0304228	25.308	25.308	110.177	4.35345
NHLRC2	NM_198514	49.9855	0.000776881	0.0121385	25.3023	25.3023	44.6872	1.76613
RAPGEF6	NM_001164387	19.5321	0.00980517	0.0456875	25.2968	25.2968	17.4613	0.690259
TMA7	NM_015933	126.339	6.37472e-05	0.00377802	25.2768	25.2768	112.935	4.46795
TOB1	NM_001243885	14.7532	0.0112641	0.0495245	25.1296	25.1296	13.1798	0.524473
RPS10	NM_001014	510.233	0.00106475	0.0143018	24.9807	24.9807	455.528	18.2352
RPS9	NM_001013	556.802	0.001011	0.0139496	24.7871	24.7871	496.687	20.0381
GPSM2	NM_013296	10.7185	0.00403755	0.0279904	24.7623	24.7623	9.56029	0.386083
LINC00987	NR_137433	16.6355	0.00412997	0.0281995	24.75	24.75	14.8371	0.599479
SLC16A7	NM_001270623	50.4611	0.00176711	0.0184568	24.7462	24.7462	45.0051	1.81867
NFIA	NM_001145511	13.2019	0.0011463	0.0147749	24.6479	24.6479	11.7694	0.477501
SSX2IP	NM_001166293	14.4872	0.000918972	0.0132804	24.5866	24.5866	12.9117	0.525153
GAPVD1	NM_001354299	15.8704	0.00101417	0.0139754	24.4932	24.4932	14.1386	0.577248
TRNT1	NM_001302946	9.15777	0.00931157	0.044505	24.4739	24.4739	8.15779	0.333326
AP3S1	NM_001284	13.0751	0.00471063	0.0302655	24.4539	24.4539	11.6464	0.476258
IDI1	NR_134300	54.6096	0.00205739	0.0198735	24.4464	24.4464	48.6406	1.98969
EVI2A	NM_014210	543.738	0.000779869	0.0121385	24.3067	24.3067	484.001	19.9123
FAM185BP	NR_146190	10.7512	0.00283107	0.0232417	24.2875	24.2875	9.56918	0.393996
PPP2R5A	NM_006243	52.8686	0.000372449	0.00828576	24.1942	24.1942	47.0362	1.94411
ZNF273	NR_003099	16.7727	0.00647118	0.0362056	24.1651	24.1651	14.9204	0.617436
YY1AP1	NM_001198899	140.472	7.91164e-05	0.0041532	24.1238	24.1238	124.936	5.17893
TESC	NM_017899	139.624	0.0010723	0.0143232	23.8967	23.8967	124.051	5.19114
SMIM5	NM_001162995	29.0897	0.00049694	0.00968629	23.8706	23.8706	25.8419	1.08259
ZNF493	NM_001076678	38.4284	0.00225377	0.0206562	23.7786	23.7786	34.1232	1.43504
ARL6IP4	NM_001002251	11.0861	0.0071131	0.0381248	23.6429	23.6429	9.83778	0.416098
HIST1H1C	NM_005319	124.351	0.00410518	0.0281597	23.608	23.608	110.331	4.67347
ZNF678	NM_178549	21.4346	0.00334636	0.0253056	23.4576	23.4576	19.0041	0.810147
RIF1	NM_001177665	24.5408	0.006187	0.035203	23.4245	23.4245	21.7547	0.928713
KAT8	NM_182958	16.5587	0.00543757	0.032776	23.3887	23.3887	14.6762	0.627493
YBX1	NM_004559	1088.22	3.60485e-05	0.00311721	23.338	23.338	964.271	41.3176
RBAK	NM_021163	34.5427	0.00171007	0.0182344	23.2673	23.2673	30.5976	1.31504
SCLT1	NM_144643	241.277	8.75004e-05	0.004311	23.2189	23.2189	213.669	9.2024
CLEC2B	NM_005127	221.267	0.000100866	0.00457907	23.1192	23.1192	195.853	8.47143
ABHD18	NM_001358454	9.83559	0.00336568	0.0253417	23.105	23.105	8.70527	0.376771
PDCD6IP	NM_001256192	23.71	0.00295759	0.0237077	23.0779	23.0779	20.9824	0.909201
CTDSP1	NM_182642	16.9717	0.0021699	0.0203153	23.0244	23.0244	15.0153	0.652147
ZNF141	NM_003441	90.9748	0.000320313	0.00776844	23.0088	23.0088	80.4812	3.49784
DCAF10	NM_024345	37.026	0.000305255	0.00765411	22.9891	22.9891	32.752	1.42468
TXNDC16	NM_020784	80.7269	0.00148111	0.0168688	22.9438	22.9438	71.3921	3.11161
AKAP7	NM_016377	74.5866	0.000362268	0.0081745	22.9146	22.9146	65.9521	2.87816
ZNF180	NM_001288759	13.8972	0.00191581	0.019265	22.8978	22.8978	12.2874	0.536619
FAU	NM_001997	407.888	0.00100471	0.0139128	22.8656	22.8656	360.579	15.7695
VRK1	NM_003384	104.956	0.000101012	0.00457907	22.8263	22.8263	92.7644	4.06392
UBB	NM_018955	5170.41	9.54144e-05	0.00446151	22.7289	22.7289	4567.54	200.957
BCL2L13	NM_001363824	14.4061	0.00100004	0.0138971	22.6146	22.6146	12.7189	0.56242
RPLP1	NM_001003	880.933	0.000544464	0.0100378	22.5792	22.5792	777.614	34.4394
CCDC66	NM_001353150	10.0818	0.00192827	0.0193057	22.5622	22.5622	8.89856	0.394401
MAP3K7	NM_145333	14.2388	0.0101883	0.0466378	22.5468	22.5468	12.5667	0.557362
LSM7	NM_016199	11.3492	0.00794974	0.0406338	22.5405	22.5405	10.0161	0.44436
ATAD5	NM_024857	29.8582	0.000756069	0.0119333	22.5331	22.5331	26.35	1.16939
POLQ	NM_199420	9.08005	0.00549599	0.0330237	22.5253	22.5253	8.01287	0.355728
IKBIP	NM_201613	20.278	0.00109952	0.0144674	22.4864	22.4864	17.8911	0.795639
CCNT2	NR_135468	60.2438	0.00409569	0.0281252	22.4863	22.4863	53.1525	2.36378
CD46	NM_172350	61.4997	0.00394926	0.0275847	22.4588	22.4588	54.2527	2.41565
PIAS1	NM_001320687	12.8904	0.00273406	0.0229048	22.4213	22.4213	11.3692	0.507068
RGS19	NM_005873	44.3592	0.000309364	0.00768425	22.3109	22.3109	39.1015	1.75257
RMI1	NM_024945	13.6933	0.00336335	0.0253417	22.2109	22.2109	12.0638	0.54315
TCF12	NM_003205	17.3342	0.00123588	0.0152895	22.2072	22.2072	15.2712	0.687669
A2M-AS1	NR_137424	11.6824	0.00423815	0.0285552	22.0114	22.0114	10.2811	0.467081
DTWD2	NM_173666	9.4462	0.00418959	0.0283686	21.9376	21.9376	8.30982	0.378794
ZNF845	NM_138374	61.6331	0.000206071	0.00629939	21.8617	21.8617	54.1959	2.47904
MAD1L1	NM_003550	9.88353	0.00728065	0.0386699	21.8205	21.8205	8.68893	0.3982
EEF1E1	NM_004280	8.98961	0.00265446	0.0224992	21.7768	21.7768	7.90114	0.362823
PF4	NM_002619	240.785	5.59616e-05	0.00365781	21.6684	21.6684	211.502	9.76084
GZMM	NM_005317	13.175	0.00383741	0.0272023	21.6211	21.6211	11.5696	0.535109
CHD9	NM_001308319	52.6467	0.00129926	0.0156743	21.617	21.617	46.2308	2.13863
MAP3K7CL	NM_001286624	294.078	0.000376707	0.00830666	21.5868	21.5868	258.196	11.9608
OTUD6B-AS1	NR_110439	26.8704	0.0020301	0.0197545	21.4902	21.4902	23.5789	1.09719
MFAP3L	NM_021647	26.443	0.00237209	0.0211644	21.4739	21.4739	23.2016	1.08046
UQCRB	NM_006294	182.138	0.000160228	0.0056113	21.3942	21.3942	159.739	7.46643
MRC2	NM_006039	15.4633	0.0012652	0.015433	21.3764	21.3764	13.5602	0.634357
CDKL1	NM_004196	19.2618	0.00391584	0.0274499	21.3572	21.3572	16.8894	0.790806
RSL24D1	NM_016304	81.9494	0.000852557	0.0127124	21.2411	21.2411	71.8076	3.3806
GKAP1	NM_025211	15.9416	0.00156998	0.0174772	21.2325	21.2325	13.968	0.657861
ANKRD12	NM_015208	206.037	0.00231762	0.0209287	21.1473	21.1473	180.439	8.53248
IKZF5	NR_073478	31.5188	0.00564775	0.0334834	21.1448	21.1448	27.6026	1.30541
NDUFA11	NM_175614	25.9327	0.00353918	0.0260387	21.0634	21.0634	22.6997	1.07768
ST7L	NM_138729	13.6302	0.0012432	0.0153287	20.898	20.898	11.9192	0.570348
BSG	NM_198589	323.028	0.000168749	0.00573473	20.8333	20.8333	282.367	13.5537
KIAA0586	NM_001364700	16.8619	0.00230681	0.0208799	20.7845	20.7845	14.7351	0.708946
DHX29	NM_001345965	19.1814	0.00229095	0.0208306	20.728	20.728	16.7562	0.808387
JUNB	NM_002229	207.47	7.18407e-05	0.0040006	20.7053	20.7053	181.214	8.75206
POLD4	NM_021173	16.7984	0.0037247	0.0267164	20.6011	20.6011	14.6631	0.711764
AGFG1	NM_001135189	23.0629	0.0023269	0.0209421	20.5209	20.5209	20.1213	0.980529
RPL11	NM_001199802	1090.97	0.000138247	0.00526894	20.4589	20.4589	951.453	46.5055
FER	NM_005246	14.2288	0.00141029	0.0163648	20.4052	20.4052	12.405	0.607932
RAB24	NR_109790	56.7125	0.000798281	0.012247	20.3932	20.3932	49.4395	2.42432
DPCD	NM_015448	18.3828	0.00137132	0.0160901	20.3652	20.3652	16.0225	0.786763
KIF13A	NM_001243423	12.8366	0.00191054	0.0192226	20.2698	20.2698	11.1816	0.551641
FKBP5	NM_001145777	28.1822	0.000403323	0.00862005	20.1474	20.1474	24.5297	1.21751
INTS6L	NM_001351603	6.33551	0.00571845	0.0337242	20.1138	20.1138	5.51321	0.274101
RPS27	NM_001030	341.802	0.000177143	0.00583384	20.1101	20.1101	297.432	14.7902
BANP	NM_001173541	11.9934	0.00424213	0.028556	20.0972	20.0972	10.4356	0.519257
CEP57	NM_001243777	30.8148	0.00732798	0.0388151	20.0403	20.0403	26.8025	1.33743
RPS21	NM_001024	216.862	0.000425499	0.00885726	20.0287	20.0287	188.611	9.41703
RPS29	NM_001032	677.232	0.000576862	0.010345	19.9882	19.9882	588.852	29.46
HELB	NR_135080	9.8047	0.00434715	0.0289619	19.956	19.956	8.52338	0.427109
NSD2	NM_007331	10.6921	0.00261131	0.0222831	19.8464	19.8464	9.28812	0.468
GNG10	NM_001017998	481.936	0.00124783	0.0153396	19.8317	19.8317	418.611	21.1082
SELENOK	NM_021237	180.76	8.43646e-05	0.00424186	19.6963	19.6963	156.867	7.96431
SP3	NM_003111	62.2887	0.00179362	0.0185687	19.6387	19.6387	54.0344	2.75143
ZGRF1	NM_018392	10.8812	0.00206837	0.0199337	19.6382	19.6382	9.43922	0.480655
ST3GAL5	NM_001354227	9.71339	0.00690933	0.0374789	19.4209	19.4209	8.4137	0.43323
NUP98	NM_139131	33.0769	0.00741243	0.0391113	19.3935	19.3935	28.6457	1.47708
TET2	NM_017628	85.6237	0.000493674	0.0096705	19.3663	19.3663	74.139	3.82824
NFKBIZ	NM_031419	73.7282	0.000898273	0.0131182	19.3501	19.3501	63.8318	3.29878
POLI	NM_001351618	10.4201	0.00549381	0.0330237	19.3061	19.3061	9.0187	0.467142
ASH2L	NM_001261832	18.7739	0.00231736	0.0209287	19.2857	19.2857	16.2467	0.842422
YBX3	NM_003651	446.27	6.07039e-05	0.00368112	19.2642	19.2642	386.137	20.0442
RIT1	NM_006912	82.2405	0.0002149	0.00642918	19.2191	19.2191	71.1365	3.70135
GAS5	NR_002578	23.109	0.00158668	0.0175878	19.1641	19.1641	19.9811	1.04263
LINC01126	NR_027251	9.62641	0.00210019	0.0200527	19.1236	19.1236	8.32106	0.435119
ZNF844	NM_001136501	46.63	0.000505411	0.00974567	19.0021	19.0021	40.272	2.11935
CRLS1	NM_019095	10.0685	0.00705071	0.0379433	18.9458	18.9458	8.69212	0.458788
DENND4A	NM_001144823	142.942	0.00134493	0.0159679	18.9421	18.9421	123.399	6.51453
USP1	NM_003368	8.52688	0.0106021	0.0478556	18.8107	18.8107	7.35403	0.390949
TIGD1	NM_145702	21.9785	0.0005874	0.010445	18.7968	18.7968	18.9535	1.00834
DENND1B	NM_001195215	47.7987	0.0042178	0.0285062	18.7921	18.7921	41.2185	2.19339
ZNF510	NM_001314059	13.2114	0.00794436	0.0406158	18.771	18.771	11.3909	0.606833
P2RY12	NM_176876	13.2439	0.00462594	0.0300193	18.7547	18.7547	11.4175	0.60878
NEK1	NM_012224	7.07609	0.00515513	0.0318332	18.7293	18.7293	6.09915	0.325647
PSMA1	NM_148976	13.6824	0.00164243	0.0178649	18.7161	18.7161	11.7922	0.630056
CSPP1	NM_024790	21.231	0.00253574	0.0219052	18.6496	18.6496	18.289	0.980666
NME2	NM_001018138	18.4558	0.000975818	0.0137574	18.5726	18.5726	15.8892	0.85552
YTHDF3	NR_102434	58.078	0.0101118	0.0464732	18.5505	18.5505	49.9931	2.69497
JAK2	NM_001322196	9.72023	0.006534	0.0363363	18.5391	18.5391	8.36639	0.451282
LIMS1	NM_001193488	132.36	0.000326527	0.00783726	18.4624	18.4624	113.859	6.16708
SLC25A39	NM_016016	571.222	0.0036255	0.0263739	18.4235	18.4235	491.233	26.6633
RASA1	NM_002890	14.4931	0.00271354	0.0228198	18.4015	18.4015	12.4615	0.677201
BANK1	NM_017935	16.6467	0.00341761	0.0255461	18.3623	18.3623	14.3089	0.779258
RNF19A	NM_183419	67.2552	0.000561741	0.0102125	18.312	18.312	57.7879	3.15574
TRIM23	NM_001656	74.9724	0.00214432	0.0202408	18.2964	18.2964	64.4111	3.52043
RPL29	NM_000992	565.631	0.00186315	0.0189314	18.2303	18.2303	485.703	26.6427
LAMTOR4	NR_134528	21.7355	0.00345164	0.0256788	18.2285	18.2285	18.6638	1.02388
ARL5A	NM_012097	44.6593	0.00322945	0.0249598	18.2086	18.2086	38.3421	2.10571
COX6C	NM_004374	45.096	0.00035349	0.00812159	18.0777	18.0777	38.6775	2.13951
NFXL1	NM_152995	39.1507	0.000698868	0.0114736	18.0704	18.0704	33.5765	1.85809
TOMM7	NM_019059	200.879	0.000180205	0.00585607	18.0695	18.0695	172.277	9.53412
SIRT5	NM_031244	37.3361	0.0004893	0.00961464	18.0318	18.0318	32.0105	1.77522
PHF3	NM_001290259	61.3849	0.000968139	0.0136796	18.0304	18.0304	52.6283	2.91886
NCOR1	NM_001190438	4.67611	0.0111767	0.0492802	18.007	18.007	4.00832	0.222598
RNF14	NM_004290	17.509	0.00166833	0.0179945	17.9567	17.9567	15.0025	0.835485
ARID4B	NR_135074	20.8975	0.00143679	0.0166086	17.9395	17.9395	17.9035	0.997994
MSC-AS1	NR_033651	9.85652	0.0098367	0.0457922	17.931	17.931	8.4438	0.470906
TTC39B	NM_152574	9.66316	0.00412673	0.028185	17.9278	17.9278	8.27795	0.461737
SCYL2	NM_017988	49.7885	0.00410721	0.0281597	17.924	17.924	42.65	2.37949
LUCAT1	NR_103549	14.0933	0.00130923	0.015742	17.8892	17.8892	12.0693	0.674672
RPL35A	NM_001316311	969.742	0.000171006	0.00576885	17.8718	17.8718	830.356	46.4619
ZNF714	NM_182515	18.7167	0.00200664	0.0196538	17.8269	17.8269	16.0207	0.898683
ZCCHC8	NM_001350936	9.49364	0.00485984	0.0308122	17.8123	17.8123	8.12518	0.456155
MOB4	NM_015387	54.5261	0.000423634	0.008833	17.7966	17.7966	46.6605	2.62188
SNX13	NR_146933	15.9984	0.00232457	0.0209421	17.7205	17.7205	13.6821	0.772105
ARPP19	NM_001330309	21.6286	0.000994699	0.0138383	17.681	17.681	18.4911	1.04582
LINC01578	NR_037600	53.9165	0.000216147	0.0064323	17.6701	17.6701	46.0912	2.60844
MXI1	NM_130439	68.6063	0.000243856	0.00687974	17.5714	17.5714	58.6012	3.33503
MPG	NM_001015054	11.4882	0.00719981	0.0384101	17.5462	17.5462	9.81078	0.559141
ZNF236	NM_001306089	37.7639	0.000668754	0.011168	17.46	17.46	32.2266	1.84574
LOC100288203	NR_146104.1	31.8533	0.00138853	0.0162166	17.4545	17.4545	27.1815	1.55728
ALKBH7	NM_032306	14.4476	0.00768698	0.0399129	17.444	17.444	12.3275	0.706689
PARGP1	NR_029388	12.9696	0.00363892	0.0264193	17.4388	17.4388	11.0659	0.634558
ICAM3	NM_002162	180.384	0.00708563	0.0380393	17.403	17.403	153.861	8.84106
GMFG	NM_001301008	10.9302	0.00374165	0.026789	17.3563	17.3563	9.31937	0.536945
STYX	NM_145251	18.0701	0.00216629	0.0203061	17.3561	17.3561	15.407	0.8877
BRCA2	NM_000059	22.4145	0.0037568	0.0268647	17.3342	17.3342	19.1076	1.10231
HERC2P3	NR_036432	11.0229	0.00951685	0.0450351	17.3324	17.3324	9.39651	0.542134
ZNF680	NM_178558	20.0752	0.00543909	0.0327774	17.3038	17.3038	17.109	0.988743
PUS7L	NM_001098614	15.0646	0.0098895	0.0458986	17.2591	17.2591	12.8338	0.743596
STXBP4	NM_178509	10.6831	0.00346999	0.0257547	17.1364	17.1364	9.09152	0.53054
TOPORS	NM_005802	79.5651	0.00106038	0.0143018	17.1285	17.1285	67.7065	3.95286
ATL2	NM_001330464	12.1959	0.00556094	0.0331754	17.1253	17.1253	10.3779	0.605999
NABP1	NM_001031716	108.806	0.000214733	0.00642918	17.0125	17.0125	92.4956	5.43693
ARRDC3	NM_001329670	6.4213	0.00631305	0.0356132	16.9174	16.9174	5.45411	0.322397
ZMYM2	NM_001190965	28.9386	0.0024026	0.0213311	16.8695	16.8695	24.5693	1.45643
TSPO	NM_000714	57.0619	0.00498378	0.0312958	16.8548	16.8548	48.44	2.87397
RPS19BP1	NM_194326	39.9475	0.00318944	0.0247795	16.798	16.798	33.8942	2.01775
GOLIM4	NM_014498	16.3401	0.00475563	0.0304384	16.7221	16.7221	13.8546	0.828517
BMS1P2	NR_024495	12.7727	0.0021414	0.0202273	16.7202	16.7202	10.8296	0.647696
PYCARD	NM_013258	59.505	0.00448975	0.0294687	16.6932	16.6932	50.4402	3.02161
ZNF430	NM_025189	51.499	0.00193772	0.0193251	16.6823	16.6823	43.6495	2.61651
RNA28SN1	NR_145822	17294.5	0.000346663	0.00805577	16.6568	16.6568	14655.1	879.827
RNA28SN2	NR_146148.1	17294.5	0.000346663	0.00805577	16.6568	16.6568	14655.1	879.827
RNA28SN5	NR_003287.1	17294.5	0.000346663	0.00805577	16.6568	16.6568	14655.1	879.827
ITLN1	NM_017625	6.54973	0.00554073	0.0331271	16.6029	16.6029	5.54737	0.33412
DCUN1D1	NM_020640	244.088	0.000933585	0.0134129	16.5935	16.5935	206.715	12.4576
USP33	NM_201626	33.3564	0.000459341	0.00929108	16.5917	16.5917	28.2486	1.70257
CLEC7A	NM_197954	11.6873	0.0024096	0.0213858	16.5701	16.5701	9.8957	0.597204
RCL1	NM_005772	58.496	0.000212156	0.0063849	16.5415	16.5415	49.5158	2.99343
PDCD10	NM_145859	43.4652	0.000776654	0.0121385	16.5218	16.5218	36.7857	2.22649
GYPC	NM_002101	2589.43	0.000836986	0.012599	16.3925	16.3925	2188.85	133.527
SNCA	NM_000345	1047.77	0.00196303	0.0194913	16.3552	16.3552	885.371	54.134
PPP4R2	NM_174907	81.9021	0.00521546	0.032033	16.2895	16.2895	69.1643	4.24594
GNG11	NM_004126	119.261	0.000328138	0.00785883	16.1967	16.1967	100.623	6.21256
LTBP1	NM_001166266	16.4472	0.0015969	0.0176078	16.104	16.104	13.8644	0.860929
ING3	NM_198267	11.6138	0.00745681	0.0392273	16.1033	16.1033	9.79	0.607949
UBAP2	NM_018449	132.036	0.000134623	0.00523799	16.084	16.084	111.28	6.9187
C8orf59	NM_001099673	33.8866	0.000571114	0.0102802	16.0748	16.0748	28.5571	1.77651
ZNF292	NM_015021	181.133	0.00505684	0.031518	16.0624	16.0624	152.627	9.5021
GCFC2	NM_003203	10.6696	0.00790279	0.0405333	16.0163	16.0163	8.98635	0.561075
ZNF354A	NM_005649	34.5089	0.000992237	0.0138343	15.9953	15.9953	29.0588	1.81671
P2RY1	NM_002563	11.7241	0.00465329	0.0300962	15.888	15.888	9.86199	0.620719
ZNF721	NM_133474	113.967	0.00160884	0.0176546	15.8676	15.8676	95.8462	6.04039
CPEB4	NM_001308191	54.8669	0.00173427	0.0183603	15.8509	15.8509	46.1352	2.91058
C5orf24	NM_001135586	15.6909	0.00636682	0.0358284	15.8367	15.8367	13.1919	0.832992
CD69	NM_001781	30.2458	0.00282325	0.0232172	15.8239	15.8239	25.4254	1.60677
ZDHHC17	NM_015336	26.733	0.00631115	0.0356104	15.698	15.698	22.4438	1.42972
CARD16	NM_001017534	49.2431	0.00529589	0.0323467	15.6945	15.6945	41.3408	2.6341
TSEN34	NM_001282332	13.5607	0.00278919	0.0230942	15.6864	15.6864	11.3836	0.725699
CDC34	NM_004359	179.854	0.000727032	0.0116899	15.6078	15.6078	150.858	9.66556
CDK8	NM_001318368	11.5589	0.00453848	0.0296652	15.5598	15.5598	9.69054	0.622794
RPL27	NM_000988	510.893	0.000486654	0.00957756	15.5451	15.5451	428.247	27.5487
UFM1	NM_001286706	43.5161	0.00773297	0.0400626	15.4824	15.4824	36.4527	2.35447
PHTF2	NM_001127358	31.7911	0.00568765	0.0336248	15.4668	15.4668	26.6266	1.72153
RPL14	NM_001034996	44.9273	0.00359664	0.0262726	15.4201	15.4201	37.6102	2.43904
RPS19	NM_001321483	868.063	0.00121211	0.0151289	15.3974	15.3974	726.511	47.1839
RPL15	NM_001253380	80.0175	0.000619459	0.0107069	15.3903	15.3903	66.9643	4.35108
RNF145	NM_001199383	45.8927	0.000312698	0.00769289	15.3284	15.3284	38.3809	2.50391
SNRPD2	NM_004597	138.031	0.00186214	0.0189314	15.3104	15.3104	115.416	7.5384
ATP23	NM_033276	20.6558	0.00203604	0.0197655	15.2328	15.2328	17.2571	1.13289
ZNF267	NM_003414	207.617	0.00274138	0.0229205	15.2271	15.2271	173.445	11.3906
SHOC2	NM_001269039	36.2348	0.00200374	0.0196538	15.1756	15.1756	30.254	1.99359
SLF1	NM_032290	56.6678	0.00160879	0.0176546	15.1606	15.1606	47.3067	3.12036
AKIRIN1	NM_001136275	29.5809	0.000868108	0.012834	15.1551	15.1551	24.6929	1.62935
CSGALNACT2	NM_001319656	62.1547	0.0108614	0.0484625	15.1215	15.1215	51.865	3.42989
ZNF43	NM_003423	21.5164	0.00922269	0.044264	15.054	15.054	17.941	1.19178
GABPA	NM_002040	9.81204	0.00579239	0.0340214	15.0472	15.0472	8.18098	0.543687
RPL21	NM_000982	3347.86	0.000134632	0.00523799	14.9792	14.9792	2789.24	186.208
MTHFD2L	NM_001351329	11.0623	0.00452469	0.0296211	14.9737	14.9737	9.21585	0.615471
HIF1A	NM_181054	32.711	0.00266652	0.0225635	14.9449	14.9449	27.2424	1.82286
GNA13	NM_006572	199.642	0.00169966	0.0181542	14.8898	14.8898	166.163	11.1595
OSBPL8	NM_001319652	119.713	0.00915534	0.0441144	14.8243	14.8243	99.564	6.71626
CSNK1G3	NM_001364143	16.3214	0.0011278	0.014657	14.7823	14.7823	13.5679	0.917844
FAM133DP	NR_034169	51.7374	0.000771812	0.0120946	14.756	14.756	42.996	2.9138
UBXN6	NM_025241	275.213	0.00291715	0.023548	14.7344	14.7344	228.657	15.5186
NPTN	NM_001161364	18.641	0.00449166	0.0294695	14.6934	14.6934	15.4803	1.05356
EIF2A	NM_001319046	10.4322	0.00330142	0.0252053	14.6843	14.6843	8.66247	0.589912
PHF7	NM_001321127	8.67621	0.00776931	0.040148	14.6799	14.6799	7.20399	0.490739
MAPK9	NM_001364612	11.618	0.00190212	0.01919	14.6444	14.6444	9.64263	0.65845
ZFAND6	NM_001242916	35.836	0.000581614	0.0103933	14.6172	14.6172	29.7336	2.03415
RSRC1	NM_001271838	13.0742	0.00203029	0.0197545	14.6058	14.6058	10.8464	0.742607
CHMP2B	NM_001244644	15.9314	0.00312966	0.0245492	14.593	14.593	13.2147	0.905552
LINC00570	NR_047499	7.07223	0.00602319	0.0346515	14.4383	14.4383	5.85556	0.405556
ZNF92	NM_007139	12.4293	0.00193779	0.0193251	14.3827	14.3827	10.2842	0.71504
HSP90AB4P	NR_073415	11.7348	0.00190531	0.0192053	14.3687	14.3687	9.7079	0.67563
UBQLN1	NM_053067	126.755	0.000883276	0.0129528	14.3676	14.3676	104.86	7.29835
CDC14A	NM_001319210	7.93305	0.0105325	0.0476692	14.3601	14.3601	6.56214	0.456971
TOP2A	NM_001067	28.8762	0.000869376	0.0128432	14.3547	14.3547	23.8845	1.66388
TRAM1	NM_001317805	16.5233	0.00682624	0.0372842	14.3276	14.3276	13.6626	0.953584
ABCB10	NM_012089	78.8413	0.00352063	0.0259702	14.3155	14.3155	65.1816	4.55323
CLEC12B	NM_205852	12.0798	0.00338598	0.0254301	14.2891	14.2891	9.98368	0.69869
ATG5	NM_004849	34.9108	0.00126725	0.0154506	14.2761	14.2761	28.8485	2.02076
SLFN12L	NM_001363830	42.1496	0.00067986	0.0112641	14.264	14.264	34.8252	2.44147
TMF1	NM_001363879	51.9297	0.00222056	0.0205307	14.2593	14.2593	42.9033	3.00879
MIIP	NM_021933	26.112	0.00355355	0.0260759	14.2589	14.2589	21.5731	1.51296
ABHD17A	NM_001130111	35.632	0.0041466	0.0282407	14.236	14.236	29.4301	2.06731
BCL7C	NM_004765	13.553	0.0086292	0.0425478	14.2196	14.2196	11.1918	0.787067
QKI	NM_206855	168.367	0.00900624	0.043707	14.2039	14.2039	139.007	9.78658
ZNF765	NM_001040185	42.3644	0.00145749	0.0167053	14.1655	14.1655	34.9605	2.46799
BLOC1S2	NM_173809	57.6573	0.00123075	0.0152532	14.0924	14.0924	47.5375	3.37327
CPEB2	NM_001177384	12.6326	0.00359521	0.0262726	14.0528	14.0528	10.4103	0.740794
HMGB2	NM_002129	45.9237	0.00062778	0.0107906	14.048	14.048	37.8423	2.69379
DGCR6L	NM_033257	16.1478	0.00894523	0.0435448	14.0294	14.0294	13.3031	0.948228
PPP1R2	NM_001291504	10.2395	0.00991824	0.0459852	13.998	13.998	8.43228	0.602394
PHLPP2	NM_015020	63.8161	0.000900331	0.0131368	13.9908	13.9908	52.5484	3.75591
TOR1AIP2	NM_001349935	15.3926	0.00287694	0.0234059	13.9089	13.9089	12.6616	0.910323
KATNBL1	NM_024713	187.48	0.00322365	0.0249391	13.8932	13.8932	154.186	11.098
CXCL5	NM_002994	54.5445	0.00789781	0.0405307	13.8638	13.8638	44.8412	3.23442
SMIM27	NM_001349119	37.2895	0.000606353	0.0105905	13.8588	13.8588	30.6538	2.21188
CEP162	NM_001286206	24.3081	0.00171839	0.0182719	13.8359	13.8359	19.9766	1.44383
OPA1	NM_130831	19.1244	0.00244485	0.02156	13.8333	13.8333	15.7161	1.1361
TRIQK	NM_001171796	14.07	0.00929318	0.0444755	13.7559	13.7559	11.5509	0.839703
CORO7	NM_024535	14.4001	0.0104026	0.0472929	13.7302	13.7302	11.8179	0.86073
RAB33B	NM_031296	108.342	0.00705974	0.0379677	13.7284	13.7284	88.912	6.47651
RPS18	NM_022551.4	1477.05	0.000759872	0.0119724	13.6855	13.6855	1211.48	88.5229
WRB	NM_004627	14.829	0.00189131	0.0191176	13.6621	13.6621	12.159	0.889985
COX7C	NM_001867	94.9165	0.000260012	0.00706126	13.6528	13.6528	77.8173	5.69975
UHMK1	NM_175866	98.0206	0.00520752	0.0320198	13.6265	13.6265	80.3343	5.89543
MYL6	NM_021019	52.6914	0.00224736	0.0206349	13.5265	13.5265	43.1265	3.1883
POLK	NM_001345922	18.3925	0.00196111	0.01948	13.4961	13.4961	15.0476	1.11496
NEK6	NM_014397	11.9905	0.00202383	0.019738	13.4689	13.4689	9.80626	0.728066
DDX3X	NM_001363819	82.6956	0.00589182	0.0342075	13.4666	13.4666	67.6295	5.02201
MINDY3	NM_001318330	43.8159	0.00106475	0.0143018	13.4603	13.4603	35.8302	2.66191
FAM114A2	NM_001317994	15.5773	0.00158609	0.0175878	13.4318	13.4318	12.7333	0.947996
ZNF181	NM_001145665	17.4301	0.00125046	0.0153646	13.3939	13.3939	14.2405	1.0632
MINDY2	NM_001040450	32.7145	0.00264534	0.0224556	13.3576	13.3576	26.7147	1.99995
ZNF808	NM_001039886	13.2884	0.00369858	0.026637	13.2981	13.2981	10.8424	0.815336
NEMF	NM_001301732	38.1328	0.00542656	0.0327711	13.2706	13.2706	31.1018	2.34367
ATAD3B	NM_001317238	12.8077	0.00469706	0.030209	13.2266	13.2266	10.4398	0.789306
NUDT4P2	NR_104005.1	13.2132	0.00373313	0.0267451	13.2161	13.2161	10.7688	0.814821
TROVE2	NM_001173524	35.3199	0.00104717	0.0141905	13.1809	13.1809	28.7715	2.18282
FECH	NM_001012515	47.6082	0.00176778	0.0184568	13.1138	13.1138	38.7447	2.9545
FAM177A1	NM_173607	17.55	0.00241193	0.0213914	13.062	13.062	14.2721	1.09265
METTL9	NM_016025	53.8657	0.000731905	0.0117194	13.0334	13.0334	43.7869	3.35959
ZNF431	NM_133473	14.3802	0.0072467	0.0385625	13.0236	13.0236	11.6879	0.897437
RAB5A	NM_001292048	13.6992	0.0036308	0.0263897	13.0219	13.0219	11.1341	0.855027
GUCY1B1	NM_000857	10.342	0.00647738	0.0362056	13.0188	13.0188	8.40517	0.645616
ERBIN	NM_001253698	40.7682	0.00887088	0.0433081	12.9559	12.9559	33.103	2.55506
ZDHHC20	NR_104487	68.0049	0.00836811	0.0417494	12.8951	12.8951	55.1698	4.27836
RABGAP1L	NM_001243765	42.8092	0.000557561	0.0101666	12.8683	12.8683	34.7159	2.69778
SCOC	NM_001153484	8.69271	0.00494557	0.0311781	12.8546	12.8546	7.04788	0.548275
ITPRID2	NM_006751	18.9249	0.0040623	0.0280484	12.8157	12.8157	15.3351	1.19659
MAPK8	NM_139046	12.6342	0.00424617	0.028568	12.8071	12.8071	10.2364	0.799275
PNISR	NM_001322419	31.6409	0.000753178	0.0119233	12.7741	12.7741	25.6233	2.00588
DAPP1	NM_001306151	27.508	0.00643369	0.036092	12.7642	12.7642	22.2731	1.74497
FRMD4A	NM_001318338	9.31146	0.0058636	0.0341536	12.7554	12.7554	7.53845	0.591001
ATXN7	NM_000333	12.1867	0.00412455	0.028185	12.7541	12.7541	9.866	0.773555
ATP2B1-AS1	NR_028138	14.662	0.00342111	0.0255572	12.7275	12.7275	11.8652	0.932252
CLEC12A	NM_138337	163.597	0.000405679	0.00862985	12.7139	12.7139	132.364	10.411
MINPP1	NM_001178118	69.0632	0.00112754	0.014657	12.7097	12.7097	55.8745	4.39621
ROCK2	NM_004850	12.419	0.00623404	0.0353809	12.6507	12.6507	10.0384	0.793511
BTF3	NM_001037637	28.2468	0.00116624	0.014852	12.6078	12.6078	22.8174	1.80979
SMG1P6	NR_135312	20.92	0.00348662	0.0258377	12.5979	12.5979	16.8964	1.34121
RNF11	NM_014372	429.039	0.00373175	0.0267451	12.5757	12.5757	346.402	27.5454
TBCK	NM_001163435	13.6655	0.0034016	0.0254911	12.5568	12.5568	11.0302	0.878427
ZNF737	NM_001159293	99.732	0.00126483	0.015433	12.5469	12.5469	80.4872	6.41493
SAMD9	NM_017654	472.06	0.00379646	0.0270258	12.544	12.544	380.952	30.3693
CPSF2	NM_001322270	28.0676	0.0010663	0.0143018	12.5261	12.5261	22.6443	1.80777
SVIP	NM_148893	42.1382	0.000545234	0.0100378	12.494	12.494	33.9792	2.71964
RPS3	NM_001005	412.812	0.00265024	0.0224749	12.4594	12.4594	332.703	26.7029
TATDN1	NM_032026	8.71605	0.00543558	0.032776	12.4517	12.4517	7.02381	0.564082
UBA52	NM_001033930	1499.99	0.00320249	0.024835	12.4429	12.4429	1208.59	97.1308
DDX60L	NM_001345927	169.012	0.00289391	0.0234428	12.43	12.43	136.151	10.9535
LRRFIP2	NM_001348310	11.2614	0.00816532	0.0411708	12.4263	12.4263	9.07134	0.730012
SLC2A13	NM_052885	9.56608	0.00690357	0.0374703	12.4176	12.4176	7.70468	0.620466
PUS7	NM_019042	9.80916	0.00429409	0.0287449	12.4121	12.4121	7.89979	0.636458
TFDP1	NM_007111	59.347	0.0011561	0.014824	12.3604	12.3604	47.756	3.86365
RPL17	NM_000985	113.967	0.00028971	0.00746447	12.3535	12.3535	91.6985	7.42285
SACS	NM_014363	21.5731	0.00157153	0.0174807	12.2903	12.2903	17.3404	1.4109
SUZ12P1	NR_144393	10.9884	0.00481446	0.0306364	12.2438	12.2438	8.8259	0.720845
RBM12B	NM_203390	100.156	0.00211006	0.0200815	12.2375	12.2375	80.4369	6.57301
TUT7	NM_001185074	66.2108	0.00238891	0.0212694	12.1706	12.1706	53.1175	4.36442
RPS8	NM_001012	1248.82	0.00112607	0.014657	12.1641	12.1641	1001.76	82.354
TANK	NM_133484	16.2241	0.00280477	0.0231666	12.1136	12.1136	13.0037	1.07348
CYBA	NM_000101	110.556	0.00897929	0.0436265	12.1087	12.1087	88.6038	7.31739
CNOT1	NM_206999	11.4081	0.00599585	0.0345478	12.0747	12.0747	9.13782	0.756772
SCML1	NM_001037535	8.98372	0.00668313	0.0368104	12.0679	12.0679	7.19508	0.596216
RPLP0	NM_053275	558.138	0.00292495	0.0235818	12.0652	12.0652	446.993	37.0482
NEDD4L	NM_015277	7.50305	0.00563875	0.0334541	12.0489	12.0489	6.00732	0.498577
C9orf66	NM_152569	10.7796	0.00325493	0.0250569	12.0389	12.0389	8.62924	0.716778
CLEC4D	NM_080387	36.5863	0.00108777	0.0143885	12.018	12.018	29.2778	2.43616
ZNF148	NM_021964	52.2147	0.00367226	0.0265382	12.0107	12.0107	41.7792	3.47849
RPS5	NM_001009	524.67	0.00476707	0.0304528	12.0022	12.0022	419.751	34.9729
TPTEP1	NR_001591	17.4839	0.00512138	0.0317337	11.9938	11.9938	13.9857	1.16608
PRDX2	NM_005809	84.456	0.00186305	0.0189314	11.9365	11.9365	67.493	5.65432
ATP8B4	NR_073597	21.1935	0.00239405	0.0213076	11.84	11.84	16.9091	1.42814
MMS22L	NM_001350599	19.8352	0.0044413	0.0293184	11.8359	11.8359	15.8243	1.33697
MCTP2	NM_001159644	13.5868	0.00212569	0.0201777	11.8338	11.8338	10.839	0.91593
VCPKMT	NR_049738	23.3585	0.00119763	0.0150278	11.8306	11.8306	18.6334	1.57502
BBIP1	NM_001195305	26.4834	0.00206233	0.0198956	11.8188	11.8188	21.1219	1.78715
TNFSF13B	NM_001145645	30.5222	0.0102697	0.0468724	11.8	11.8	24.3353	2.06232
KLHDC1	NM_172193	9.86524	0.0113958	0.0498434	11.7502	11.7502	7.85877	0.66882
SPSB3	NM_080861	58.6482	0.0065714	0.0364917	11.7021	11.7021	46.6808	3.98911
USP25	NM_013396	46.2688	0.00219371	0.0204342	11.6789	11.6789	36.8126	3.15207
ZNF124	NM_003431	13.7971	0.00301165	0.023966	11.6306	11.6306	10.968	0.943033
ALCAM	NM_001243280	17.1931	0.00886498	0.0433043	11.6023	11.6023	13.6608	1.17743
NDUFB3	NM_002491	52.3623	0.000450617	0.0091611	11.6018	11.6018	41.6042	3.58603
FOLR3	NM_000804	21.6198	0.00810389	0.041003	11.5984	11.5984	17.1769	1.48097
CRK	NM_016823	50.5307	0.000767784	0.0120563	11.5632	11.5632	40.1214	3.46975
TSTA3	NM_003313	44.2548	0.0104421	0.0474035	11.5536	11.5536	35.1324	3.04082
USP10	NR_073578	12.2672	0.00333826	0.0252972	11.5434	11.5434	9.73671	0.843486
PCF11	NM_001346414	29.0326	0.00395626	0.027626	11.5257	11.5257	23.0365	1.99871
MARCH7	NM_001282806	40.4354	0.00436532	0.0290446	11.5137	11.5137	32.0773	2.78602
ARAP2	NR_146894	36.5046	0.00437734	0.0290863	11.5001	11.5001	28.952	2.51754
DPYD	NM_001160301	24.6503	0.00177833	0.0184861	11.4984	11.4984	19.5497	1.70021
CAPZA2	NM_006136	375.667	0.00273581	0.0229118	11.4852	11.4852	297.863	25.9346
CTSS	NM_001199739	69.3055	0.00152374	0.0171837	11.4809	11.4809	54.9475	4.78599
KDM4C	NR_130707	12.1564	0.00499815	0.0313315	11.4787	11.4787	9.63758	0.839609
CLIC2	NM_001289	28.4009	0.00185203	0.0188727	11.4332	11.4332	22.4977	1.96775
RICTOR	NM_001285439	144.041	0.00703443	0.0378639	11.4235	11.4235	114.082	9.9866
FCRL1	NM_001159397	19.4922	0.00267427	0.0226139	11.3878	11.3878	15.4279	1.35477
GNAS	NM_000516	9.4828	0.00582153	0.0340879	11.3812	11.3812	7.50463	0.65939
POLR2K	NM_005034	17.9281	0.00282971	0.0232417	11.3367	11.3367	14.1766	1.25051
THAP5	NM_001130475	41.5671	0.00850997	0.0422028	11.3238	11.3238	32.8612	2.90195
ATP5ME	NM_007100	43.1016	0.00346649	0.0257513	11.2897	11.2897	34.0528	3.01628
BCLAF1	NM_001077441	100.007	0.00696918	0.037641	11.2848	11.2848	79.0044	7.00098
LIN7C	NM_018362	79.2354	0.0020573	0.0198735	11.2566	11.2566	62.562	5.55781
NEK4	NM_001348413	16.2926	0.00993302	0.0460099	11.2011	11.2011	12.8508	1.14728
RAB27B	NM_004163	68.4016	0.0044324	0.0292673	11.1826	11.1826	53.9328	4.82293
FBXL13	NM_145032	16.9676	0.00249845	0.0217163	11.1756	11.1756	13.3767	1.19696
ERGIC2	NM_016570	52.9759	0.00224169	0.0206226	11.1691	11.1691	41.7594	3.73883
S100P	NM_005980	265.946	0.0040195	0.0279055	11.1514	11.1514	209.567	18.793
NPAT	NM_001321307	41.9586	0.00200645	0.0196538	11.1192	11.1192	33.0434	2.97175
NCOA2	NM_001321711	93.4893	0.00258464	0.0221228	11.0921	11.0921	73.5867	6.63417
PSPC1	NR_003272	12.5356	0.0028773	0.0234059	11.0882	11.0882	9.86624	0.889797
NSFL1C	NR_038164	10.3655	0.00714403	0.0382384	11.0684	11.0684	8.15513	0.736794
ZFAS1	NR_003604	73.2855	0.00164455	0.0178649	11.0008	11.0008	57.5823	5.23438
MAN1A2	NM_006699	272.609	0.00207798	0.0200034	10.9993	10.9993	214.19	19.4731
ZMYND8	NM_001281776	46.5887	0.00116077	0.0148329	10.9651	10.9651	36.5805	3.33607
PRKAR2B	NM_002736	175.873	0.00552039	0.0330857	10.9562	10.9562	138.068	12.6018
UBXN2A	NM_181713	25.9349	0.00196608	0.0194987	10.9073	10.9073	20.3404	1.86484
PHF20L1	NM_198513	29.016	0.00319515	0.0248009	10.906	10.906	22.7563	2.08658
CISD2	NM_001008388	72.9008	0.00174745	0.0184156	10.9017	10.9017	57.1687	5.24403
TMEM65	NM_194291	54.4358	0.00605429	0.0347674	10.8963	10.8963	42.6839	3.91728
PPDPF	NM_024299	14.7485	0.0099722	0.0460662	10.8636	10.8636	11.557	1.06383
KANSL1-AS1	NR_034172	34.223	0.00534726	0.032489	10.8542	10.8542	26.8123	2.47022
DPM2	NM_003863	75.1173	0.0034501	0.0256759	10.7346	10.7346	58.7097	5.46922
CEP135	NM_025009	52.6641	0.0085558	0.0423155	10.7133	10.7133	41.143	3.84036
LOC644656	NR_036539	10.8493	0.0029122	0.0235373	10.7091	10.7091	8.47515	0.791393
LRRC75A-AS1	NR_027169	14.9906	0.0031687	0.0247173	10.6259	10.6259	11.6901	1.10016
PHC3	NM_024947	173.943	0.00310248	0.0244119	10.5911	10.5911	135.548	12.7982
SMG1P3	NR_027155	132.289	0.00448801	0.0294687	10.572	10.572	103.047	9.74719
RASA2	NM_001303246	36.2229	0.0073434	0.0388641	10.5406	10.5406	28.1975	2.67513
TTC28-AS1	NR_026962	8.71562	0.00482222	0.0306626	10.5091	10.5091	6.78012	0.645168
CPEB3	NM_001178137	17.0623	0.00731761	0.0387951	10.5081	10.5081	13.273	1.26312
ZNF718	NM_001289930	9.11614	0.00417757	0.0283177	10.4481	10.4481	7.08251	0.677876
KMT2E-AS1	NR_024586	32.735	0.00142409	0.0165022	10.4352	10.4352	25.4254	2.4365
FRG1EP	NR_146067	16.9702	0.00384717	0.0272485	10.433	10.433	13.1802	1.26332
HBS1L	NM_001145207	15.7368	0.00916588	0.044134	10.4099	10.4099	12.2162	1.17352
MKRN1	NM_001145125	268.438	0.00193864	0.0193251	10.4077	10.4077	208.375	20.0212
GAB1	NM_207123	43.943	0.00363861	0.0264193	10.4019	10.4019	34.1064	3.27887
ARID5B	NM_032199	19.663	0.00237161	0.0211644	10.3949	10.3949	15.2591	1.46795
ZNF28	NR_036600	26.1238	0.00709382	0.0380618	10.3918	10.3918	20.2716	1.95072
ZNF253	NM_021047	21.7849	0.00173748	0.0183716	10.3865	10.3865	16.9028	1.62738
TYW5	NR_004862	9.79205	0.00852816	0.042247	10.3843	10.3843	7.59723	0.731608
PPIP5K2	NM_001345877	45.6493	0.011196	0.0493125	10.3645	10.3645	35.4022	3.41571
RPS18P9	NR_077247	22.8515	0.00332097	0.0252573	10.3614	10.3614	17.7208	1.71026
HINT1	NM_005340	155.727	0.00034321	0.00803711	10.3111	10.3111	120.63	11.699
TTBK2	NM_173500	16.7182	0.00617984	0.035184	10.2883	10.2883	12.9439	1.25811
TMTC3	NM_181783	27.6838	0.00814262	0.0411054	10.2569	10.2569	21.419	2.08826
PKN2	NM_006256	94.7803	0.002126	0.0201777	10.2527	10.2527	73.3249	7.1518
NFYB	NM_006166	31.885	0.00376484	0.0268985	10.2302	10.2302	24.655	2.41002
RPS27A	NM_001177413	851.626	0.000339199	0.00797465	10.212	10.212	658.251	64.4584
RBX1	NM_014248	48.4542	0.000704919	0.0115354	10.2034	10.2034	37.4448	3.66982
MDM1	NM_001205028	12.8037	0.00253935	0.0219134	10.2004	10.2004	9.89381	0.969947
PGBD4	NM_152595	9.97216	0.00743515	0.0391691	10.1937	10.1937	7.70468	0.755828
PTPRA	NM_080840	127.298	0.000879559	0.0129347	10.1755	10.1755	98.3129	9.66174
S100A9	NM_002965	14363.3	0.0025484	0.0219598	10.1664	10.1664	11090.6	1090.91
ELOVL5	NM_001301856	24.7239	0.00306499	0.0241923	10.1419	10.1419	19.08	1.88131
CCDC90B	NM_001286117	13.8892	0.00422428	0.0285272	10.141	10.141	10.7184	1.05694
TTC33	NM_012382	49.3861	0.0064394	0.0361001	10.0824	10.0824	38.0611	3.775
ZNF25	NM_145011	10.0055	0.00708417	0.0380393	10.0762	10.0762	7.71002	0.765169
TBCEL	NM_152715	17.5451	0.00481801	0.0306513	10.075	10.075	13.5195	1.34188
IKZF2	NM_016260	43.0953	0.00705821	0.0379676	10.0587	10.0587	33.1949	3.30012
SNX14	NM_001350534	10.0491	0.00719405	0.03839	10.044	10.044	7.73791	0.770403
CHMP5	NM_016410	63.6578	0.0025179	0.0218356	10.0304	10.0304	49.0018	4.88534
C12orf29	NM_001009894	30.0389	0.00316137	0.0247166	10.0135	10.0135	23.114	2.30829
TPTE2P5	NR_038258	6.81052	0.0096422	0.0453255	10.0027	10.0027	5.23918	0.523778
NCK2	NM_003581	22.2123	0.0061331	0.0350381	9.99867	9.99867	17.0859	1.70882
LOC374443	NR_002814	65.6839	0.0028141	0.0231879	9.97869	9.97869	50.5012	5.06091
LOC100289230	NR_036530	32.8912	0.00122815	0.0152514	9.94962	9.94962	25.2714	2.53993
MAK	NR_134935	9.32502	0.0103514	0.0471284	9.93896	9.93896	7.16294	0.720693
ARHGEF12	NM_015313	62.5236	0.00134454	0.0159679	9.93685	9.93685	48.0247	4.83299
RPL6	NM_001320139	34.9509	0.00106336	0.0143018	9.92643	9.92643	26.8394	2.70383
ZNF280D	NM_017661	19.7776	0.0105903	0.0478374	9.89185	9.89185	15.1753	1.53412
DNAJC10	NR_073365	23.7924	0.00349009	0.0258506	9.88901	9.88901	18.2546	1.84595
FBXO22	NM_147188	13.1021	0.00496289	0.0312112	9.87905	9.87905	10.0501	1.01732
CENPH	NM_022909	17.4776	0.00218633	0.0203859	9.87815	9.87815	13.4061	1.35715
PRKCB	NM_212535	35.6985	0.00145303	0.0166769	9.87392	9.87392	27.3797	2.77293
SMARCD3	NM_003078	11.8998	0.00947921	0.0449486	9.85714	9.85714	9.12315	0.925537
GFM2	NR_104006	9.63309	0.00592567	0.0342913	9.8567	9.8567	7.38529	0.749266
IP6K1	NM_001242829	10.3946	0.00843036	0.0419524	9.85486	9.85486	7.96875	0.808611
CASC4	NM_177974	111.5	0.00583246	0.0341007	9.83832	9.83832	85.4448	8.6849
ZNF611	NM_001161499	17.3924	0.00180478	0.0186155	9.82175	9.82175	13.323	1.35647
CASP8AP2	NM_001137667	37.0416	0.00939667	0.0447165	9.81953	9.81953	28.3732	2.88947
TPT1	NM_003295	3462.76	0.000333785	0.00790766	9.81698	9.81698	2652.25	270.169
FAM45A	NM_001303111	14.958	0.00828739	0.0415109	9.81454	9.81454	11.4562	1.16727
TWSG1	NM_020648	20.5244	0.0109478	0.0487103	9.80945	9.80945	15.7175	1.60229
TMPO	NM_001307975	30.6479	0.0106406	0.0479348	9.78272	9.78272	23.4551	2.3976
MIGA1	NM_198549	10.095	0.0092059	0.0442254	9.76568	9.76568	7.72262	0.790792
ZNF790	NM_206894	6.59229	0.00998332	0.0460923	9.76346	9.76346	5.0428	0.516497
NDUFB1	NM_004545	50.1592	0.000729814	0.0117099	9.76325	9.76325	38.3693	3.92997
FBXO30	NM_032145	24.1456	0.0107596	0.0482302	9.75892	9.75892	18.4683	1.89245
FIS1	NM_016068	70.1162	0.00446628	0.0294295	9.75486	9.75486	53.6246	5.49722
MIR17HG	NR_027350	19.1414	0.00470821	0.0302577	9.75371	9.75371	14.6389	1.50085
CD302	NM_001198763	13.4042	0.0105784	0.0477998	9.7504	9.7504	10.2504	1.05128
MED7	NM_004270	23.2462	0.00178343	0.018524	9.74535	9.74535	17.7745	1.82389
ZNF441	NM_152355	38.4937	0.0114007	0.0498434	9.74366	9.74366	29.4319	3.02062
SMIM8	NM_020425	9.80022	0.00627009	0.0354977	9.7381	9.7381	7.49214	0.769363
ANKRD36B	NM_025190	22.1549	0.00213146	0.0201844	9.70174	9.70174	16.9222	1.74424
CDK17	NM_002595	24.1342	0.0112965	0.0495891	9.6783	9.6783	18.4234	1.90358
UBE2F	NM_080678	29.1365	0.00169353	0.0181117	9.67721	9.67721	22.2415	2.29834
RPS11	NM_001015	1478.48	0.00386127	0.0272719	9.67644	9.67644	1128.58	116.632
RNF6	NM_183044	14.0495	0.00426407	0.0286199	9.66748	9.66748	10.7222	1.1091
ALAS2	NM_001037968	233.432	0.00220468	0.0204547	9.66611	9.66611	178.143	18.4297
SLC16A3	NM_004207	35.4696	0.00652972	0.0363363	9.59943	9.59943	27.0241	2.81518
PSMG3	NM_032302	7.57695	0.00961117	0.0452259	9.57473	9.57473	5.76929	0.602553
RPL13AP5	NR_026712	2314.71	0.00250608	0.0217676	9.54718	9.54718	1761.27	184.481
LINC00989	NR_038826	17.6315	0.00514171	0.0318051	9.51842	9.51842	13.4061	1.40844
PLEC	NM_201384	22.0471	0.00343014	0.0256105	9.4837	9.4837	16.7489	1.76607
RPL32	NM_001007074	124.413	0.000831606	0.0125588	9.48116	9.48116	94.5086	9.96804
COPS2	NM_001143887	24.0495	0.00478545	0.0305203	9.46982	9.46982	18.2636	1.92861
LCOR	NM_001346516	41.4179	0.0011878	0.0149885	9.46627	9.46627	31.4507	3.3224
NOTCH2NLB	NM_001364008	63.9857	0.0012382	0.0153107	9.46321	9.46321	48.5838	5.13397
EZH2	NM_001203247	24.3857	0.00129701	0.0156549	9.46067	9.46067	18.5147	1.95701
LOC101928143	NR_135251	36.9481	0.00100503	0.0139128	9.4501	9.4501	28.045	2.9677
LPAR6	NM_001162498	98.886	0.00667347	0.0368076	9.4287	9.4287	75.0172	7.95627
CNTNAP3	NM_033655	72.4528	0.00159924	0.0176181	9.38755	9.38755	54.9063	5.84884
JAM3	NM_032801	25.2195	0.00464007	0.0300486	9.37885	9.37885	19.1076	2.03731
ADD3	NM_001121	88.2813	0.0017842	0.0185243	9.37572	9.37572	66.881	7.13342
N4BP2L2	NM_014887	238.516	0.00144566	0.0166254	9.36734	9.36734	180.658	19.286
RPS16P5	NR_046241	6.30743	0.00913361	0.0440942	9.36325	9.36325	4.7769	0.510176
CLIC1	NM_001288.2	143.945	0.00472644	0.0303127	9.34624	9.34624	108.968	11.659
FBXW5	NM_018998	40.1104	0.0114494	0.0499218	9.33663	9.33663	30.3564	3.25133
UCHL5	NM_001350849	9.75419	0.00689659	0.0374492	9.33372	9.33372	7.38162	0.790855
ZNF281	NM_012482	44.195	0.00674221	0.0370254	9.30912	9.30912	33.4237	3.59043
ALG10	NM_032834	12.4317	0.00800105	0.0407805	9.30042	9.30042	9.39971	1.01068
COPS9	NM_001163424	25.085	0.00213854	0.0202181	9.2735	9.2735	18.9535	2.04384
LNX2	NM_153371	33.8805	0.00441501	0.0292138	9.24459	9.24459	25.5795	2.76698
MBNL3	NM_018388	227.855	0.000739258	0.0117484	9.23113	9.23113	171.968	18.6291
TXNRD1	NM_003330	9.52068	0.00556259	0.0331754	9.21854	9.21854	7.18308	0.7792
BNIP3L	NM_004331	265.293	0.000295458	0.00755859	9.20383	9.20383	200.078	21.7385
CHID1	NM_001142674	8.78131	0.0102645	0.0468669	9.20381	9.20381	6.62265	0.719555
TNFSF10	NM_001190942	15.9249	0.0089755	0.0436165	9.20251	9.20251	12.0097	1.30505
CEP192	NM_032142	153.859	0.000967358	0.0136763	9.20246	9.20246	116.032	12.6089
EID3	NM_001008394	11.4449	0.00517384	0.0318724	9.19406	9.19406	8.62924	0.938567
RPS14	NM_005617	1458.23	0.00246297	0.02161	9.18798	9.18798	1099.3	119.645
ZNF506	NM_001099269	63.9158	0.00467132	0.0301461	9.15785	9.15785	48.1443	5.25717
MRPL23	NM_021134	16.78	0.0105202	0.0476304	9.14682	9.14682	12.6357	1.38143
LINC00861	NR_038447	8.32322	0.00917844	0.044171	9.14288	9.14288	6.2669	0.685441
SLC35A1	NM_001168398	11.6342	0.00777202	0.040148	9.13635	9.13635	8.75831	0.958623
MZT1	NM_001071775	17.8158	0.00750898	0.0393368	9.12051	9.12051	13.4061	1.46989
ATAD2	NM_014109	73.9602	0.00364011	0.0264193	9.1032	9.1032	55.6278	6.11079
KCNJ2-AS1	NR_036534	8.60502	0.0097231	0.0455154	9.10222	9.10222	6.47193	0.711028
GIN1	NM_017676	17.7604	0.00882138	0.0431667	9.08451	9.08451	13.3513	1.46968
PXYLP1	NM_001282728	15.0933	0.00489843	0.0309678	9.06495	9.06495	11.3403	1.251
SMA4	NR_024054	8.98385	0.0070866	0.0380393	9.04576	9.04576	6.74642	0.74581
NDUFS5	NM_001184979	25.131	0.00816897	0.041171	9.04074	9.04074	18.8695	2.08716
ZNF483	NM_133464	22.5812	0.00660507	0.0366384	9.03072	9.03072	16.9503	1.87696
GTF2H2C_2	NM_001354438.3	14.882	0.00340218	0.0254911	8.98606	8.98606	11.1572	1.24161
PPTC7	NM_139283	45.9279	0.00131793	0.0158154	8.98529	8.98529	34.4319	3.83203
RPS12	NM_001016	1701.76	0.00104669	0.0141905	8.96637	8.96637	1275.12	142.212
MRPL53	NM_053050	24.2817	0.00533609	0.0324666	8.94451	8.94451	18.183	2.03287
RPL7A	NM_000972	844.779	0.00330148	0.0252053	8.9072	8.9072	631.938	70.9469
PDZK1IP1	NM_005764	99.5895	0.00837832	0.0417675	8.87368	8.87368	74.4272	8.38741
SERGEF	NR_104041	10.8912	0.00599708	0.0345478	8.86655	8.86655	8.13775	0.917803
ALG10B	NM_001013620	19.5961	0.00800375	0.040786	8.84695	8.84695	14.6338	1.65411
CEP97	NM_024548	28.7357	0.00752263	0.039359	8.84403	8.84403	21.4572	2.42618
KLHL8	NR_120447	27.1218	0.00143649	0.0166086	8.83809	8.83809	20.2486	2.29106
IFNGR1	NM_001363527	11.5384	0.00859138	0.0424276	8.83195	8.83195	8.61287	0.975194
SLC2A1	NM_006516	106.317	0.00111242	0.0145643	8.83107	8.83107	79.3582	8.98625
ABHD13	NM_032859	104.302	0.00789907	0.0405307	8.81472	8.81472	77.8173	8.8281
GPRIN3	NM_198281	39.4808	0.00646446	0.0362056	8.78659	8.78659	29.4319	3.34963
SUB1	NM_006713	118.471	0.00214209	0.0202273	8.77816	8.77816	88.2956	10.0586
DPY19L4	NM_181787	22.1239	0.00881176	0.043153	8.77657	8.77657	16.488	1.87864
MGME1	NM_001310339	10.4722	0.00542177	0.0327591	8.77455	8.77455	7.804	0.889391
SUCO	NM_014283	81.9773	0.00662583	0.0366961	8.6904	8.6904	60.9402	7.01236
FNIP1	NM_001008738	151.565	0.00556296	0.0331754	8.63196	8.63196	112.475	13.0301
MTDH	NM_001363139	10.9701	0.00683539	0.0373002	8.61478	8.61478	8.13662	0.944495
MTERF1	NM_001301134	11.9952	0.00899701	0.0436958	8.55409	8.55409	8.88064	1.03818
MCM9	NM_153255	8.87702	0.0102619	0.0468643	8.54959	8.54959	6.57122	0.768601
DNAJC19	NM_145261	10.1701	0.00612483	0.0350071	8.52973	8.52973	7.52385	0.882074
RBM15	NM_001201545	27.5131	0.00398283	0.0277352	8.50206	8.50206	20.337	2.39201
SRP19	NM_003135	17.5274	0.00238409	0.0212414	8.4923	8.4923	12.952	1.52514
PLCL2	NM_001144382	67.0138	0.00116428	0.0148475	8.49117	8.49117	49.5185	5.83176
SOCS5	NM_144949	16.1046	0.00339304	0.0254572	8.4723	8.4723	11.8933	1.40378
ZNF674	NM_001190417	13.0191	0.00439131	0.0291408	8.46876	8.46876	9.61358	1.13518
SP100	NM_001206704	24.695	0.00541293	0.0327342	8.46195	8.46195	18.2315	2.15452
PDE8A	NM_173454	10.695	0.00531245	0.0323695	8.46085	8.46085	7.89546	0.933176
REV3L	NM_001286432	55.2516	0.00792939	0.0405799	8.4433	8.4433	40.7667	4.8283
EXOC6	NM_019053	63.8443	0.00132875	0.0158483	8.43662	8.43662	47.097	5.58244
CLPP	NM_006012	17.9651	0.0104423	0.0474035	8.43528	8.43528	13.2521	1.57103
ZNF681	NM_138286	18.1798	0.00538326	0.0326278	8.42501	8.42501	13.4061	1.59123
PRMT2	NM_001242865	33.4268	0.00286264	0.0233328	8.40191	8.40191	24.6317	2.93168
CCDC15	NM_025004	15.269	0.00595777	0.0344084	8.39426	8.39426	11.2488	1.34006
SMG1P5	NR_002453	30.0413	0.00611994	0.0349952	8.35456	8.35456	22.1041	2.64575
MFSD4B	NM_153369	16.3714	0.00669522	0.0368391	8.28525	8.28525	12.0193	1.45069
KLHL28	NM_017658	59.7275	0.00701301	0.0377737	8.27687	8.27687	43.8381	5.29646
CKLF	NM_016951	123.461	0.000840747	0.0126327	8.26637	8.26637	90.5856	10.9583
JMJD1C	NM_001282948	135.469	0.00851075	0.0422028	8.25958	8.25958	99.3745	12.0314
RIOK3	NM_003831	352.99	0.00401049	0.0278756	8.25915	8.25915	258.936	31.3514
CSAD	NM_001244706	21.1351	0.00496309	0.0312112	8.24639	8.24639	15.4973	1.87928
KIF11	NM_004523	16.6126	0.00305781	0.0241558	8.22681	8.22681	12.1734	1.47972
CCDC186	NM_018017	72.6846	0.00522177	0.032033	8.22651	8.22651	53.2615	6.47437
FKBP8	NM_012181	580.429	0.00920123	0.0442114	8.2135	8.2135	425.144	51.7616
RPL28	NM_000991	43.6711	0.0033959	0.0254667	8.21102	8.21102	31.985	3.89537
HERC4	NM_001278187	13.2072	0.00507348	0.031553	8.20657	8.20657	9.67163	1.17852
ZNF17	NM_001330617	10.2972	0.00507226	0.031553	8.19962	8.19962	7.53894	0.919426
TMX3	NM_001350515	14.2293	0.00594621	0.0343655	8.18626	8.18626	10.4132	1.27203
SPIDR	NM_001352961	25.1337	0.00202194	0.0197348	8.1797	8.1797	18.3892	2.24815
PBX3	NM_001330782	14.4829	0.0058092	0.0340804	8.17364	8.17364	10.5944	1.29616
UQCRQ	NM_014402	39.3924	0.00206307	0.0198956	8.17314	8.17314	28.8155	3.52564
KIZ	NM_001352434	9.537	0.00798482	0.0407446	8.17097	8.17097	6.97581	0.85373
RPS26	NM_001029	87.0271	0.00155519	0.0174063	8.14353	8.14353	63.5982	7.80965
NUDCD1	NM_032869	8.62898	0.00808367	0.0409888	8.14177	8.14177	6.30556	0.774471
TCEA1	NM_006756	51.9715	0.00663464	0.0366977	8.13986	8.13986	37.9754	4.66536
RPL37	NM_000997	1114.99	0.00179618	0.0185799	8.13874	8.13874	814.693	100.101
PAPOLA	NM_001252007	55.8321	0.00453645	0.0296652	8.13443	8.13443	40.789	5.01437
ATG12	NR_033363	11.0701	0.0110981	0.0490678	8.1194	8.1194	8.08343	0.99557
TRIP11	NM_004239	87.5243	0.00167273	0.0180113	8.1033	8.1033	63.8761	7.88273
ZMYM5	NM_001142684	46.8832	0.00686373	0.0373245	8.10142	8.10142	34.2137	4.22317
KBTBD6	NM_152903	27.8024	0.00747019	0.0392738	8.09798	8.09798	20.2868	2.50517
PPM1A	NM_021003	245.067	0.000845698	0.0126579	8.08797	8.08797	178.761	22.1021
PI4K2B	NR_144633	15.1192	0.00919076	0.0441983	8.07984	8.07984	11.0255	1.36457
GPATCH2	NM_001297754	14.2756	0.010681	0.0480484	8.01854	8.01854	10.3888	1.29559
EED	NM_001308007	16.7526	0.0026466	0.0224556	8.01784	8.01784	12.1911	1.52049
ANKRD13C	NM_030816	55.3111	0.00840542	0.0418448	7.99428	7.99428	40.2184	5.0309
PDK1	NR_103729	11.5751	0.00567877	0.0335963	7.99376	7.99376	8.41645	1.05288
CYBRD1	NM_024843	34.2718	0.0067906	0.0371372	7.96413	7.96413	24.8944	3.12582
PGRMC1	NM_006667	127.319	0.000712669	0.0115872	7.95347	7.95347	92.448	11.6236
KBTBD7	NM_032138	85.419	0.00629554	0.0355961	7.94186	7.94186	61.9991	7.80662
UBE2W	NM_018299	120.694	0.00505161	0.0315179	7.92782	7.92782	87.5599	11.0446
SLTM	NR_135043	36.039	0.00423759	0.0285552	7.9202	7.9202	26.1383	3.30021
ZBTB11-AS1	NR_024407	8.71095	0.00729271	0.0387176	7.92003	7.92003	6.31784	0.797704
CEP128	NM_152446	16.8507	0.00428744	0.028708	7.91006	7.91006	12.2172	1.54451
DENND4C	NR_073201	28.4692	0.00535208	0.0325079	7.90385	7.90385	20.6364	2.61093
NDUFA4	NM_002489	58.0367	0.00144483	0.0166254	7.90289	7.90289	42.0676	5.32306
FNDC3B	NM_022763	88.0082	0.00420675	0.0284468	7.89852	7.89852	63.7825	8.07525
LINC01003	NR_027387	12.9823	0.00965838	0.0453382	7.8712	7.8712	9.39971	1.19419
MMD	NM_012329	97.9038	0.00396905	0.027677	7.86985	7.86985	70.8831	9.00692
TXNDC9	NM_005783	37.8892	0.00506656	0.0315416	7.86632	7.86632	27.4287	3.48685
EIF2AK2	NM_002759	16.098	0.0101708	0.0466253	7.85947	7.85947	11.6508	1.48239
KIAA0825	NM_001145678	19.9355	0.0059091	0.034246	7.8547	7.8547	14.4258	1.83658
CCR2	NM_001123041	18.2415	0.00880435	0.0431335	7.842	7.842	13.194	1.68248
SNRPG	NM_003096	7.52564	0.00947295	0.044944	7.83893	7.83893	5.44269	0.694316
AEBP2	NM_001267043	26.0837	0.0085943	0.0424337	7.83519	7.83519	18.8618	2.40732
ODF2L	NM_001184766	12.7393	0.0071449	0.0382384	7.82287	7.82287	9.20811	1.17708
LZIC	NM_001316975	15.112	0.0038486	0.0272511	7.79971	7.79971	10.9141	1.3993
ARG1	NM_000045	29.9922	0.0101414	0.0465665	7.77724	7.77724	21.6435	2.78292
ADK	NM_001123	19.1309	0.00382029	0.0271114	7.76669	7.76669	13.8003	1.77686
PRKAA1	NM_001355029	24.9592	0.00823305	0.0413422	7.7589	7.7589	17.9996	2.31987
LOC399716	NR_148966	18.1693	0.00362063	0.0263739	7.74827	7.74827	13.098	1.69044
TMEM165	NM_018475	116.508	0.00357081	0.0261797	7.73701	7.73701	83.9549	10.8511
TSNAX	NM_005999	100.365	0.00779882	0.0402535	7.71903	7.71903	72.2756	9.3633
LSM1	NM_014462	21.7543	0.00290539	0.0235153	7.71308	7.71308	15.6624	2.03063
ZNF776	NR_145327	20.6537	0.00741712	0.0391124	7.70896	7.70896	14.8678	1.92864
MPHOSPH9	NM_022782	52.5895	0.00447658	0.0294512	7.66813	7.66813	37.8007	4.92958
LINC01094	NR_038304	9.72521	0.00949492	0.0449672	7.66589	7.66589	6.98979	0.911805
ATP5F1E	NM_006886	537.792	0.00042849	0.0088955	7.66171	7.66171	386.468	50.4414
MTRF1	NM_004294	25.195	0.00293565	0.0236332	7.66127	7.66127	18.1053	2.36323
SMG1P1	NR_027154	58.9783	0.00164884	0.0178702	7.64091	7.64091	42.3505	5.5426
XIAP	NM_001167	38.4895	0.0104968	0.0475694	7.63841	7.63841	27.6355	3.61797
RTTN	NM_001318520	8.11321	0.00747382	0.0392745	7.62148	7.62148	5.82167	0.76385
LOC153684	NR_015447	8.16081	0.00773593	0.0400626	7.62028	7.62028	5.85556	0.768418
DEK	NM_003472	263.431	0.00582104	0.0340879	7.60081	7.60081	188.881	24.8501
PUM2	NM_001282791	54.7946	0.00416043	0.0282623	7.58152	7.58152	39.2596	5.17833
RSRP1	NR_135144	50.0924	0.00175852	0.0184568	7.54832	7.54832	35.8458	4.74885
RPL13	NM_000977	1055.74	0.00584743	0.0341189	7.53878	7.53878	755.209	100.176
DCAF6	NM_001349778	14.6251	0.00737898	0.0389707	7.52925	7.52925	10.4581	1.389
NBAS	NR_052013	53.0875	0.00167614	0.0180172	7.52829	7.52829	37.9604	5.04237
PTPRJ	NM_001098503	18.447	0.00318202	0.0247655	7.52542	7.52542	13.1891	1.75261
C21orf91	NM_001100420	95.7079	0.00475852	0.0304415	7.52339	7.52339	68.4235	9.09478
RPS20	NM_001023	1414.08	0.000735687	0.0117351	7.51087	7.51087	1010.47	134.535
PANK3	NM_024594	36.9074	0.00965284	0.0453255	7.48767	7.48767	26.35	3.51912
MRPL1	NM_020236	12.0901	0.0051003	0.0316497	7.48017	7.48017	8.62924	1.15362
DDX5	NM_004396	308.813	0.000547488	0.0100539	7.47237	7.47237	220.348	29.4884
ATE1	NM_001288735	17.6859	0.00836398	0.0417373	7.47094	7.47094	12.6188	1.68905
MRPS18C	NM_016067	14.0733	0.00479295	0.0305534	7.46736	7.46736	10.0398	1.34449
ARL4A	NM_001037164	21.0152	0.0036225	0.0263739	7.46237	7.46237	14.9893	2.00865
RAB3IP	NM_022456	23.0454	0.00272581	0.0228681	7.44399	7.44399	16.4257	2.20657
SRP9	NM_001130440	29.859	0.00451567	0.0295838	7.43396	7.43396	21.2738	2.86171
RCBTB1	NM_018191	14.6609	0.00810683	0.041003	7.40881	7.40881	10.4353	1.4085
NUP35	NM_138285	18.952	0.00359701	0.0262726	7.4086	7.4086	13.4896	1.82081
CGRRF1	NM_006568	19.7031	0.00326253	0.0250849	7.40553	7.40553	14.0225	1.89352
RWDD1	NM_015952	24.7087	0.00216449	0.0203061	7.39844	7.39844	17.5801	2.37619
TMX1	NM_030755	103.324	0.0084983	0.0421742	7.39424	7.39424	73.5027	9.94053
ZC3H6	NM_198581	80.8533	0.00184717	0.0188525	7.37627	7.37627	57.4769	7.79214
FGD5-AS1	NR_046252	45.9615	0.00284077	0.0232963	7.37467	7.37467	32.671	4.43017
TMCC2	NM_001297613	30.3819	0.00440561	0.0291743	7.37346	7.37346	21.5955	2.92881
WTAP	NM_152858	17.3244	0.0049722	0.0312542	7.3617	7.3617	12.3085	1.67197
LINC00211	NR_110012	11.5947	0.00505486	0.031518	7.35536	7.35536	8.23564	1.11968
C16orf87	NM_001001436	9.15254	0.00742753	0.0391453	7.33897	7.33897	6.4968	0.885247
PPP1CB	NM_206876	467.903	0.0110086	0.0488431	7.3267	7.3267	331.973	45.31
ATAD2B	NM_017552	63.8413	0.00806662	0.0409741	7.31871	7.31871	45.2804	6.18694
SLC38A2	NM_001307936	167.198	0.00276616	0.0230093	7.31231	7.31231	118.558	16.2135
B3GNT2	NM_001319075	47.5847	0.00382399	0.027123	7.29533	7.29533	33.7188	4.62197
ZNF260	NM_001166038	11.4621	0.00789134	0.0405239	7.29489	7.29489	8.12199	1.11338
VPS51	NM_013265	38.1725	0.0101011	0.0464432	7.26342	7.26342	27.0147	3.71928
MRPL47	NM_020409	20.0278	0.00519135	0.0319478	7.26299	7.26299	14.1735	1.95146
GPR160	NM_014373	64.953	0.00298029	0.0238517	7.23792	7.23792	45.9199	6.34435
ABCA1	NM_005502	107.679	0.0112126	0.0493685	7.23671	7.23671	76.1222	10.5189
RAB2B	NM_001163380	84.199	0.00138329	0.0161854	7.2074	7.2074	59.4525	8.24882
ZNF701	NM_018260	69.0648	0.00125272	0.0153774	7.20149	7.20149	48.7546	6.77007
CLK4	NM_020666	95.8292	0.00676473	0.0370875	7.20108	7.20108	67.6471	9.39403
GLRX5	NM_016417	237.602	0.00432877	0.0288775	7.19045	7.19045	167.654	23.3162
ZNF84	NM_001289971	25.251	0.00804366	0.0408912	7.18747	7.18747	17.8151	2.47863
SNX10	NM_013322	47.9825	0.00713737	0.0382224	7.17788	7.17788	33.8394	4.7144
SH3GL1	NM_003025	14.1913	0.00976592	0.0456121	7.16671	7.16671	10.0037	1.39586
MSANTD3	NM_001198806	9.01437	0.0105481	0.0477055	7.15649	7.15649	6.35173	0.887548
CDKN2AIP	NM_001317343	32.1498	0.00495148	0.0311781	7.13452	7.13452	22.6329	3.17231
ZNF37A	NM_001324260	16.0112	0.00985772	0.0458393	7.1304	7.1304	11.2697	1.58051
SNHG7	NR_003672	15.1162	0.00676247	0.0370875	7.12239	7.12239	10.6362	1.49335
SPAST	NM_014946	71.8858	0.0105905	0.0478374	7.11401	7.11401	50.5632	7.10755
SSR4	NM_006280	73.3485	0.00476057	0.0304469	7.10642	7.10642	51.5757	7.25761
GLMN	NM_053274	13.148	0.00516013	0.0318332	7.10574	7.10574	9.24489	1.30105
TMEM41B	NM_015012	70.6005	0.00351654	0.0259573	7.10202	7.10202	49.6342	6.98875
TMEM135	NM_022918	20.1544	0.0106211	0.0479154	7.10201	7.10201	14.1691	1.99509
GOLGA4	NM_001172713	95.7258	0.0109254	0.0486575	7.0989	7.0989	67.2893	9.47884
RP2	NM_006915	195.021	0.00949278	0.0449672	7.08175	7.08175	136.989	19.344
IFI27L2	NM_032036	13.8325	0.0109377	0.0486827	7.06092	7.06092	9.7079	1.37488
ZNF791	NM_153358	56.4568	0.00707446	0.0380064	7.04884	7.04884	39.6021	5.61824
ATP5MG	NM_006476	165.602	0.000989384	0.0138319	7.04127	7.04127	116.126	16.4922
ATF2	NM_001880	41.626	0.0061334	0.0350381	7.03169	7.03169	29.1777	4.14945
SMIM26	NM_001348958	37.0071	0.00212696	0.0201777	7.01846	7.01846	25.9254	3.69389
RPS25	NM_001028	761.894	0.00304167	0.024091	6.99967	6.99967	533.318	76.1919
TSC22D1	NM_006022	98.2052	0.00243335	0.0215208	6.99872	6.99872	68.7399	9.82178
WNK1	NM_213655	12.9389	0.0070522	0.0379433	6.99757	6.99757	9.05626	1.2942
RBM47	NM_001098634	102.196	0.00219395	0.0204342	6.99494	6.99494	71.522	10.2248
RPL18A	NM_000980	515.523	0.00760526	0.0396516	6.99143	6.99143	360.733	51.5965
LINC00909	NR_024484	54.4134	0.00137049	0.0160878	6.98274	6.98274	38.0611	5.45074
LOC101927069	NR_110647	16.3358	0.00502033	0.0314229	6.93489	6.93489	11.4029	1.64428
ZNF816	NM_001202457	18.8019	0.007451	0.0392149	6.92952	6.92952	13.1213	1.89353
TXNDC17	NM_032731	36.4407	0.00188622	0.019103	6.92461	6.92461	25.4254	3.67175
TIPIN	NM_017858	7.42935	0.0104853	0.0475322	6.91947	6.91947	5.18245	0.748966
TRPM7	NM_001301212	53.6745	0.0112534	0.0494858	6.90189	6.90189	37.4126	5.42064
RPS6KA5	NM_004755	11.8793	0.00949479	0.0449672	6.89796	6.89796	8.2788	1.20018
TAF11	NM_001270488	13.6862	0.00630246	0.0356008	6.89395	6.89395	9.53634	1.38329
RANBP9	NM_005493	179.67	0.00237824	0.0212043	6.88176	6.88176	125.124	18.182
STXBP5	NM_139244	160.139	0.00202594	0.0197509	6.87463	6.87463	111.487	16.2172
NIPBL-DT	NR_046262	37.6803	0.0110819	0.049022	6.84298	6.84298	26.1959	3.82814
IL18R1	NM_001282399	15.2835	0.00527155	0.0322292	6.83738	6.83738	10.6227	1.55362
PIP4P2	NM_018710	190.486	0.00106711	0.0143018	6.83249	6.83249	132.366	19.3731
RPS16	NM_001020	362.964	0.00895616	0.0435728	6.80136	6.80136	251.868	37.032
FAM13B	NM_001101800	67.9796	0.00216098	0.0202994	6.80117	6.80117	47.172	6.93587
NPM1	NM_199185	18.0281	0.00558954	0.03329	6.79988	6.79988	12.5092	1.83963
CAB39	NM_016289	114.095	0.00544467	0.0328031	6.79456	6.79456	79.1483	11.6488
MED21	NM_004264	40.3673	0.00434681	0.0289619	6.77949	6.77949	27.9841	4.12775
ZNF780B	NM_001005851	86.4166	0.00617966	0.035184	6.77241	6.77241	59.8879	8.84292
UBXN7	NM_015562	78.5092	0.0054852	0.0329922	6.76718	6.76718	54.395	8.03806
MTBP	NM_022045	12.4595	0.0073753	0.0389707	6.75876	6.75876	8.62924	1.27675
ATP8A1	NM_001105529	95.0813	0.010041	0.0462456	6.75814	6.75814	65.8499	9.7438
KLRB1	NM_002258	150.669	0.00136811	0.0160823	6.75249	6.75249	104.321	15.4493
CUL4A	NM_001008895	12.6761	0.00688734	0.0374219	6.73951	6.73951	8.77158	1.30152
LSM3	NM_014463	16.0337	0.0044725	0.029432	6.7391	6.7391	11.0947	1.64632
ZNF557	NM_024341	19.0618	0.00377137	0.0269234	6.72471	6.72471	13.1814	1.96014
TBCC	NM_003192	101.395	0.00122111	0.0151886	6.72392	6.72392	70.1126	10.4273
UBL3	NM_007106	197.967	0.00896176	0.0435833	6.7151	6.7151	136.835	20.3772
COX17	NM_005694	10.265	0.00674229	0.0370254	6.6941	6.6941	7.08831	1.05889
RILP	NM_031430	37.9758	0.00870996	0.0428137	6.67136	6.67136	26.1959	3.92662
CCPG1	NM_004748	100.125	0.00333425	0.0252942	6.66571	6.66571	69.0489	10.3588
PSMD12	NM_174871	23.8124	0.00996992	0.0460641	6.66354	6.66354	16.42	2.46415
GCC2	NM_181453	81.19	0.00634741	0.0357431	6.63468	6.63468	55.9095	8.42685
RNF213	NM_020954	26.1953	0.00267089	0.0225929	6.61579	6.61579	18.0227	2.72419
LIN54	NM_001115007	9.25642	0.00865074	0.0426178	6.58992	6.58992	6.36075	0.965223
CD58	NM_001779	41.409	0.00235463	0.0210832	6.55587	6.55587	28.4089	4.33335
FAM174A	NM_198507	33.5102	0.00309179	0.0243505	6.52873	6.52873	22.9599	3.51676
TRAK2	NM_015049	278.662	0.00389126	0.0273841	6.51127	6.51127	190.768	29.2981
GTF2A1	NM_015859	33.5456	0.0104778	0.0475153	6.50774	6.50774	22.9608	3.52824
MMRN1	NM_007351	18.9197	0.00886255	0.0433009	6.4981	6.4981	12.9439	1.99195
RRAGC	NM_001271851	22.2343	0.00540744	0.0327272	6.49745	6.49745	15.2111	2.34108
LRRC40	NM_017768	23.208	0.0108103	0.0483799	6.49029	6.49029	15.8716	2.44544
STON2	NM_033104	18.8052	0.00936045	0.0445951	6.48595	6.48595	12.858	1.98243
DUSP22	NM_020185	15.5918	0.00445378	0.0293777	6.46235	6.46235	10.6485	1.64777
OSBP2	NM_001282742	37.8845	0.00406668	0.0280521	6.45633	6.45633	25.8657	4.00626
CCDC71L	NM_175884	82.6178	0.00464116	0.0300486	6.45301	6.45301	56.3983	8.73984
PTRHD1	NM_001013663	22.5776	0.00500581	0.0313717	6.44898	6.44898	15.4094	2.38943
MRGBP	NM_018270	14.8614	0.00837304	0.0417494	6.43017	6.43017	10.1336	1.57594
TRMT1L	NM_030934	26.3505	0.00536665	0.0325505	6.42747	6.42747	17.9652	2.79507
RPS2	NM_002952	1066.19	0.00540107	0.0327121	6.40044	6.40044	725.935	113.42
DPP8	NM_001320876	27.2921	0.00750024	0.0393368	6.3926	6.3926	18.575	2.90571
LIN7A	NM_004664	86.2565	0.00123457	0.0152809	6.36361	6.36361	58.6209	9.21189
IRS2	NM_003749	180.275	0.00354024	0.0260387	6.36165	6.36165	122.504	19.2567
ATF7IP2	NR_045816	19.3642	0.00928819	0.0444685	6.34062	6.34062	13.1449	2.07312
BNIP2	NM_004330	101.667	0.00795592	0.0406572	6.32936	6.32936	68.9743	10.8975
ANP32A-IT1	NR_026808	8.1779	0.0109163	0.0486359	6.32652	6.32652	5.54737	0.876844
BBOF1	NM_025057	38.8584	0.00770083	0.0399601	6.31974	6.31974	26.35	4.16948
STAU2	NM_014393	41.0515	0.00802405	0.0408524	6.28917	6.28917	27.7936	4.41928
THEMIS	NM_001010923	79.6418	0.00422918	0.028545	6.27821	6.27821	53.8906	8.58375
LOC100190986	NR_024456.1	26.181	0.00423962	0.0285552	6.2662	6.2662	17.7047	2.82543
RPL24	NM_000986	404.286	0.00215315	0.0202711	6.25294	6.25294	273.208	43.6927
RNF7	NM_014245	58.2298	0.00295871	0.0237092	6.24585	6.24585	39.336	6.29794
PLEK2	NM_016445	20.0808	0.00458678	0.0298789	6.23886	6.23886	13.5602	2.17351
TCP11L2	NM_152772	158.638	0.00535575	0.0325079	6.23011	6.23011	107.077	17.187
SRFBP1	NM_152546	23.2988	0.00664883	0.0367359	6.21963	6.21963	15.7175	2.52709
ZNRF2	NM_147128	54.3968	0.00932469	0.0445419	6.20808	6.20808	36.6743	5.9075
VRK2	NM_001130481	35.0367	0.0105414	0.0476836	6.19542	6.19542	23.606	3.81023
EMC3	NM_018447	448.279	0.00101814	0.0140021	6.17577	6.17577	301.715	48.8547
ABCA11P	NR_002451	10.3079	0.00837059	0.0417494	6.16623	6.16623	6.93421	1.12455
LOC399715	NR_040079	8.24763	0.0114132	0.0498758	6.16316	6.16316	5.54737	0.900086
SVBP	NM_199342	40.6225	0.00416672	0.0282898	6.13008	6.13008	27.2746	4.4493
CASP4	NM_033306	14.7835	0.00959997	0.0452237	6.12677	6.12677	9.92413	1.6198
SLFN12	NM_001289009	22.2917	0.00387534	0.0273255	6.10477	6.10477	14.9466	2.44835
MRE11	NM_005590	29.9696	0.00287999	0.0234095	6.09823	6.09823	20.0876	3.294
ZCCHC7	NM_001289120	13.2154	0.00918913	0.0441983	6.09629	6.09629	8.85687	1.45283
DNAJC2	NM_001362668	11.4906	0.0111041	0.0490731	6.094	6.094	7.69998	1.26353
ANXA2R	NM_001014279	28.9887	0.0113394	0.0497167	6.08459	6.08459	19.4158	3.19098
BMP2K	NM_198892	35.7096	0.00872892	0.0428637	6.08305	6.08305	23.9152	3.93145
LOC101927752	NR_134302	54.5723	0.00244632	0.02156	6.06912	6.06912	36.5202	6.01738
ADM	NM_001124	73.6977	0.0039683	0.027677	6.06576	6.06576	49.31	8.12924
PPM1L	NM_139245	12.5963	0.00872453	0.0428505	6.06105	6.06105	8.42579	1.39015
RNA28SN3	NR_146154	6159.86	0.00876156	0.0429989	6.04353	6.04353	4116.46	681.135
GCA	NM_012198	1136.15	0.00112243	0.0146391	6.04254	6.04254	759.215	125.645
TIAL1	NM_001323964	23.5391	0.00542387	0.0327638	6.03243	6.03243	15.7209	2.60606
TC2N	NM_001128596	142.65	0.00458775	0.0298789	6.02147	6.02147	95.2134	15.8123
WDHD1	NM_007086	10.2997	0.010865	0.0484701	6.01792	6.01792	6.87326	1.14213
AKAP9	NM_147185	113.471	0.00534525	0.032489	6.01107	6.01107	75.6938	12.5924
FAM76B	NM_144664	36.6506	0.0113824	0.0498434	6.00262	6.00262	24.4373	4.0711
CD36	NM_001127444	43.8755	0.00366465	0.0264984	5.98891	5.98891	29.2323	4.88107
VBP1	NM_003372	54.3461	0.0054321	0.0327743	5.96776	5.96776	36.1656	6.06017
ISCA1	NM_030940	95.6804	0.00459907	0.0299218	5.95891	5.95891	63.6407	10.6799
DR1	NM_001938	163.912	0.0109553	0.0487317	5.94593	5.94593	108.944	18.3225
MLH3	NM_014381	37.1673	0.00502144	0.0314229	5.94488	5.94488	24.7019	4.15515
LOC645513	NR_037630	11.5887	0.0103178	0.0470245	5.94041	5.94041	7.70008	1.29622
OGFRL1	NM_001324266	515.447	0.00735442	0.038898	5.9386	5.9386	342.451	57.6653
YTHDC1	NM_133370	19.2002	0.00575485	0.0338612	5.93125	5.93125	12.7508	2.14978
SARNP	NM_033082	11.9148	0.00922969	0.0442724	5.92906	5.92906	7.91167	1.33439
SGMS1	NM_147156	72.2019	0.00716312	0.038271	5.9216	5.9216	47.9231	8.09293
RPL30	NM_000989	1329.12	0.00177193	0.0184721	5.9216	5.9216	882.186	148.978
HIGD1A	NM_014056	45.5274	0.0104595	0.0474494	5.90274	5.90274	30.1858	5.11386
ZFAND2A	NM_182491	18.3721	0.00624173	0.0354076	5.89161	5.89161	12.1734	2.06622
RPS6	NM_001010	1814.65	0.00526871	0.0322196	5.89157	5.89157	1202.39	204.087
IFITM1	NM_003641	680.446	0.00773617	0.0400626	5.88728	5.88728	450.754	76.564
BAG1	NM_001172415	177.221	0.00116151	0.0148329	5.88476	5.88476	117.381	19.9466
SNHG6	NR_002599	68.6856	0.00198503	0.0195584	5.87851	5.87851	45.4771	7.73616
LAMTOR3	NM_021970	58.4283	0.00994763	0.0460117	5.87222	5.87222	38.6717	6.58553
BORCS7	NM_001136200	29.9849	0.0108053	0.0483747	5.87152	5.87152	19.8452	3.3799
NORAD	NR_027451	768.752	0.00775874	0.0401205	5.86155	5.86155	508.498	86.7515
ATP5MPL	NM_004894	35.9169	0.00335004	0.0253068	5.8527	5.8527	23.7454	4.05716
CIAO2A	NM_032231	45.5534	0.00411474	0.0281716	5.83808	5.83808	30.0908	5.15422
RBM33	NM_053043	379.454	0.00123113	0.0152532	5.8315	5.8315	250.556	42.966
TAOK1	NM_020791	131.659	0.00885186	0.0432655	5.82945	5.82945	86.925	14.9114
CEBPD	NM_005195	229.254	0.00133485	0.0158911	5.82492	5.82492	151.32	25.978
AHCTF1	NM_001323342	77.8827	0.00239961	0.0213224	5.81229	5.81229	51.3688	8.83796
RPL27A	NM_000990	1149.7	0.00411696	0.0281716	5.8017	5.8017	757.832	130.622
SNHG5	NR_003038	72.2929	0.00364119	0.0264196	5.78836	5.78836	47.6149	8.22598
KMT2C	NM_170606	263.994	0.00857301	0.0423866	5.78181	5.78181	173.81	30.0615
KRCC1	NM_016618	54.3422	0.00672273	0.0369421	5.76316	5.76316	35.7386	6.20121
NDUFS4	NM_002495	12.7238	0.0105163	0.0476219	5.76101	5.76101	8.36687	1.45233
CXCL8	NM_000584	20.2922	0.0104284	0.0473679	5.74874	5.74874	13.3339	2.31945
FAM204A	NM_022063	33.0145	0.00339362	0.0254572	5.74673	5.74673	21.691	3.7745
ZNF321P	NR_037805	13.7514	0.00733264	0.0388309	5.69453	5.69453	9.00656	1.58162
LRRC37A2	NM_001006607	136.323	0.00396237	0.027661	5.68832	5.68832	89.2517	15.6903
ARPC2	NM_152862	89.4988	0.00190532	0.0192053	5.65718	5.65718	58.4845	10.3381
SMIM30	NM_001352688	15.4928	0.00753613	0.0393814	5.61677	5.61677	10.0989	1.79799
SIAH1	NM_003031	43.3001	0.00358495	0.0262377	5.60037	5.60037	28.1961	5.03467
ATP5IF1	NM_016311	23.5025	0.00472759	0.0303127	5.59913	5.59913	15.3031	2.73313
PSMC6	NM_002806	31.0174	0.0106563	0.0479628	5.59117	5.59117	20.1863	3.61038
GRAMD1C	NM_017577	25.5073	0.00950897	0.0450134	5.56206	5.56206	16.57	2.97911
OXNAD1	NM_001330670	16.907	0.0070817	0.0380372	5.54864	5.54864	10.9738	1.97774
RPIA	NM_144563	105.66	0.00184537	0.0188493	5.54667	5.54667	68.5717	12.3627
ADNP	NM_001282531	23.2005	0.00734942	0.0388878	5.53306	5.53306	15.0438	2.71889
MRPL32	NM_031903	17.8311	0.00563367	0.0334534	5.52302	5.52302	11.5548	2.09211
RPL19	NM_000981	1630.32	0.0065376	0.036344	5.50061	5.50061	1054.95	191.788
DKFZP586I1420	NR_002186	35.3353	0.00603824	0.0347065	5.46056	5.46056	22.8059	4.17647
ANKRA2	NM_023039	32.9773	0.0084822	0.0421423	5.44678	5.44678	21.2649	3.90413
GON7	NM_032490.1	11.953	0.0107348	0.0481765	5.4408	5.4408	7.70468	1.41609
COQ10B	NM_025147	70.9588	0.0105504	0.0477073	5.43121	5.43121	45.7102	8.4162
EPB42	NM_001114134	129.02	0.00236741	0.0211557	5.40516	5.40516	82.9699	15.3501
HAT1	NM_003642	47.4469	0.00516992	0.0318702	5.40444	5.40444	30.5105	5.64546
FBXO7	NM_012179	37.9161	0.00332809	0.025273	5.40315	5.40315	24.3797	4.51213
CD52	NM_001803	395.753	0.0086394	0.0425815	5.3815	5.3815	254.1	47.2174
FAM200B	NM_001145191	85.7132	0.00351498	0.0259573	5.3754	5.3754	55.0114	10.2339
PELI1	NM_020651	477.223	0.00977816	0.0456121	5.37044	5.37044	306.184	57.0129
ZNF586	NM_017652	38.7401	0.00368983	0.0266151	5.35751	5.35751	24.834	4.63536
RPAP2	NM_024813	31.502	0.00583538	0.0341073	5.35174	5.35174	20.1863	3.7719
RPL12	NM_000976	564.916	0.00603676	0.0347059	5.34424	5.34424	361.812	67.7013
TBC1D23	NM_001199198	57.5714	0.00802272	0.0408524	5.33733	5.33733	36.8556	6.90526
MRPL42	NM_014050	26.648	0.00773113	0.0400626	5.31982	5.31982	17.0391	3.20296
THBS1	NM_003246	40.2959	0.00782632	0.0403377	5.30143	5.30143	25.7336	4.8541
UBL5	NM_001048241	124.461	0.00425188	0.0285872	5.29323	5.29323	79.4386	15.0076
PICALM	NM_007166	422.855	0.00220485	0.0204547	5.28155	5.28155	269.675	51.0599
IFT20	NM_001267776	16.3617	0.00985101	0.0458292	5.27143	5.27143	10.4274	1.9781
SULT1B1	NM_014465	37.9958	0.0102277	0.0467504	5.2581	5.2581	24.1927	4.60104
SH3BGRL2	NM_031469	84.2301	0.00631911	0.0356394	5.25636	5.25636	53.6246	10.2018
SF3B6	NM_016047	57.6506	0.00287888	0.0234095	5.24509	5.24509	36.6743	6.99212
RAP1B	NM_015646	157.331	0.00716107	0.038271	5.23706	5.23706	100.03	19.1003
CNIH4	NM_014184	36.8401	0.00625967	0.0354705	5.23129	5.23129	23.4132	4.47561
ATP5MD	NM_001206426	50.7884	0.00278774	0.023094	5.23064	5.23064	32.2765	6.17065
HOTAIRM1	NR_038367	47.8196	0.00312578	0.0245391	5.21516	5.21516	30.3569	5.8209
TTN-AS1	NR_038272	25.0443	0.00951774	0.0450351	5.21076	5.21076	15.8938	3.05018
RPRD1A	NM_001303411	30.4111	0.00960459	0.0452259	5.20933	5.20933	19.2977	3.70445
TMEM128	NM_001297551	16.9976	0.0102362	0.0467766	5.2026	5.2026	10.7809	2.07222
CXCL1	NM_001511	16.363	0.00706511	0.0379755	5.19792	5.19792	10.375	1.996
SFI1	NM_001258325	16.8173	0.0100378	0.0462456	5.19052	5.19052	10.6575	2.05327
SLAIN1	NM_001040153	30.565	0.0050718	0.031553	5.18993	5.18993	19.3689	3.73201
CRBN	NM_016302	66.4374	0.00442952	0.0292603	5.17827	5.17827	42.0664	8.12365
FOXO3B	NR_026718	15.8304	0.00896397	0.043585	5.17422	5.17422	10.0205	1.93663
LGALSL	NM_014181	68.1677	0.0046713	0.0301461	5.17311	5.17311	43.1462	8.34048
HECTD4	NM_001109662	118.619	0.00196426	0.0194925	5.16641	5.16641	75.0436	14.5253
RGPD8	NM_001164463.2	16.6483	0.011145	0.049196	5.14559	5.14559	10.5168	2.04384
SDCCAG8	NM_001350249	11.7724	0.0109766	0.0487783	5.14385	5.14385	7.43571	1.44555
THAP1	NM_018105	26.4877	0.0109981	0.0488173	5.14352	5.14352	16.7299	3.25261
PLA2G12A	NM_030821	39.7912	0.00725252	0.038577	5.13507	5.13507	25.1173	4.89132
KLHL9	NM_018847	132.484	0.00786755	0.0404429	5.09155	5.09155	83.3647	16.3732
GCLM	NM_002061	37.5173	0.00663273	0.0366961	5.06677	5.06677	23.5648	4.65085
OST4	NM_001134693	331.155	0.00354214	0.02604	5.05845	5.05845	207.872	41.0941
RRN3P2	NR_003369	13.9226	0.0102807	0.0469077	5.04987	5.04987	8.73395	1.72954
TXN	NM_003329	113.999	0.00447025	0.029432	5.04703	5.04703	71.4994	14.1666
ZNF20	NM_021143	19.9765	0.00687641	0.0373718	5.04394	5.04394	12.5262	2.48342
ZNF93	NM_031218	23.3538	0.00722557	0.0384906	5.03924	5.03924	14.6389	2.90498
VPS29	NM_016226	66.0351	0.00343983	0.0256451	5.03219	5.03219	41.3712	8.22131
KMT2E	NM_182931	169.493	0.007831	0.0403454	5.02861	5.02861	106.159	21.1111
CDC73	NM_024529	119.128	0.00665942	0.0367783	5.02273	5.02273	74.5813	14.8487
SUMO1	NM_003352	66.4485	0.00281244	0.0231879	5.00232	5.00232	41.5375	8.30365
METTL4	NM_022840	48.7972	0.00759324	0.0396217	4.98496	4.98496	30.4638	6.11114
LYST	NR_102436	53.2609	0.00325591	0.0250569	4.9822	4.9822	33.2436	6.67246
FRG1HP	NR_034006	31.4728	0.00552276	0.033092	4.95566	4.95566	19.6047	3.95602
SRSF5	NM_001039465	25.691	0.00588105	0.0341922	4.93792	4.93792	15.9815	3.23648
SPTB	NM_001355437	16.3439	0.00812644	0.0410714	4.93717	4.93717	10.1664	2.05916
QSOX2	NM_181701	40.8749	0.00408272	0.0280896	4.93716	4.93716	25.4254	5.14981
CHMP1B	NM_020412	403.697	0.00520587	0.0320198	4.9163	4.9163	250.71	50.9957
SLC25A37	NM_001317812	2074	0.00412106	0.0281844	4.91048	4.91048	1287.45	262.183
STAM	NM_003473	48.2278	0.00618846	0.035203	4.90703	4.90703	29.9297	6.09936
RSBN1L	NM_198467	178.099	0.00809207	0.0409888	4.90219	4.90219	110.485	22.5379
TRIM33	NM_033020	87.924	0.01085	0.0484377	4.89454	4.89454	54.512	11.1373
ZNF639	NM_016331	28.6488	0.00685365	0.0373181	4.87164	4.87164	17.7303	3.6395
KLHL5	NM_001171654	65.1432	0.00971557	0.0455051	4.86904	4.86904	40.308	8.27842
HIST2H2BE	NM_003528	199.928	0.00299433	0.0239035	4.8626	4.8626	123.645	25.4277
DOT1L	NM_032482	23.4489	0.00964726	0.0453255	4.84758	4.84758	14.4848	2.98805
WSB2	NM_018639	17.3512	0.00994178	0.0460099	4.83975	4.83975	10.7115	2.21324
ZNHIT3	NM_004773.1	12.9752	0.0114366	0.0499218	4.83666	4.83666	8.00806	1.6557
SENP6	NM_015571	150.073	0.0108388	0.0484337	4.80098	4.80098	92.3602	19.2378
ACVR2A	NM_001616	22.1993	0.00972862	0.0455154	4.78747	4.78747	13.6474	2.85065
ASNSD1	NM_019048	62.9857	0.00520147	0.0320022	4.78597	4.78597	38.7168	8.08964
ATP6V1G1	NM_004888	139.919	0.0032585	0.0250692	4.76047	4.76047	85.8301	18.0298
MLLT3	NM_004529	21.0099	0.0114018	0.0498434	4.74899	4.74899	12.876	2.71131
DUSP1	NM_004417	792.683	0.00229536	0.0208622	4.7466	4.7466	485.703	102.327
MRPL50	NM_019051	20.1201	0.00884157	0.0432256	4.74584	4.74584	12.3275	2.59754
LINC01004	NR_039981	41.2697	0.00685316	0.0373181	4.73886	4.73886	25.2714	5.33279
VIM-AS1	NR_108060	102.529	0.00621741	0.0353182	4.71508	4.71508	62.6606	13.2894
SOS2	NM_006939	334.96	0.0113931	0.0498434	4.71065	4.71065	204.636	43.4412
CENPF	NM_016343	17.1688	0.0112885	0.049576	4.69848	4.69848	10.4784	2.23016
PRDX6	NM_004905	821.802	0.00233637	0.020994	4.69153	4.69153	501.267	106.845
FGFR1OP	NM_194429	50.3556	0.00494721	0.0311781	4.65013	4.65013	30.6086	6.58232
TMEM33	NM_018126	254.375	0.00807568	0.0409809	4.6451	4.6451	154.556	33.2729
STK17B	NM_004226	902.226	0.0113921	0.0498434	4.62359	4.62359	547.186	118.347
ZNF14	NM_021030	53.3639	0.00618998	0.035203	4.62187	4.62187	32.3597	7.00143
NDUFB2	NM_004546	29.7433	0.00810957	0.041003	4.61717	4.61717	18.029	3.90477
STARD3NL	NM_032016	32.426	0.0091968	0.044207	4.59733	4.59733	19.6218	4.26808
SLC14A1	NM_015865	39.294	0.00788424	0.040504	4.59267	4.59267	23.7683	5.17526
RSF1	NM_016578	110.344	0.00785607	0.0404086	4.58873	4.58873	66.7225	14.5405
DENND3	NM_001352891	22.4532	0.00972973	0.0455154	4.58425	4.58425	13.5717	2.9605
GMPR	NM_006877	83.3859	0.00374936	0.0268267	4.58116	4.58116	50.3886	10.9991
AGO3	NM_024852	25.2137	0.00833237	0.0416618	4.55771	4.55771	15.2052	3.33616
ADRB2	NM_000024	60.8643	0.00852972	0.042247	4.54828	4.54828	36.6743	8.06332
AIF1	NM_001318970.3	40.4493	0.00485645	0.0308122	4.54749	4.54749	24.3714	5.3593
POLR1D	NM_015972	119.457	0.00417079	0.0282964	4.50088	4.50088	71.6796	15.9257
B2M	NM_004048.1	15797.8	0.00647678	0.0362056	4.48332	4.48332	9464.58	2111.07
YIPF4	NM_032312	114.535	0.00663044	0.0366961	4.47565	4.47565	68.5717	15.3211
DMAC1	NM_033428	24.7975	0.0101508	0.0465835	4.46747	4.46747	14.8353	3.32074
GTF2F2	NM_004128	26.0148	0.00906412	0.0438951	4.46739	4.46739	15.5635	3.48379
PTPN4	NM_002830	243.262	0.0104438	0.0474035	4.46222	4.46222	145.464	32.5991
TNFAIP6	NM_007115	55.4323	0.0052552	0.0321606	4.45654	4.45654	33.1301	7.43405
TBPL1	NM_004865	69.1611	0.00849588	0.0421742	4.43905	4.43905	41.27	9.29704
LINC00921	NR_033904	30.0165	0.00812995	0.0410727	4.41659	4.41659	17.8749	4.04721
MARK3	NM_001128919	37.4615	0.00607054	0.0348458	4.40881	4.40881	22.2925	5.05634
SELENOT	NM_016275	219.305	0.0112851	0.0495737	4.38434	4.38434	130.209	29.6987
SNX6	NM_021249	67.6306	0.00409255	0.0281189	4.36795	4.36795	40.0935	9.17902
COX7A2	NM_001865	68.0727	0.00731806	0.0387951	4.33763	4.33763	40.2411	9.27721
VAPA	NM_003574	48.0726	0.00531142	0.0323695	4.33667	4.33667	28.4155	6.55237
KCNA3	NM_002232	23.2037	0.0104409	0.0474035	4.33569	4.33569	13.7143	3.16313
MKNK2	NM_017572	39.2398	0.0100681	0.046331	4.31261	4.31261	23.1417	5.36604
DDHD1	NM_030637	35.1665	0.00965388	0.0453255	4.30188	4.30188	20.7182	4.8161
PDLIM5	NM_006457	40.6899	0.0058827	0.0341939	4.29687	4.29687	23.9609	5.57635
STAG2	NM_001042749	53.6355	0.0114427	0.0499218	4.27301	4.27301	31.5117	7.37459
CENPC	NM_001812	69.8121	0.00776615	0.040148	4.23802	4.23802	40.8765	9.6452
KNTC1	NM_014708	39.6033	0.0107588	0.0482302	4.2053	4.2053	23.114	5.49641
GIMAP2	NM_015660	139.251	0.0061454	0.035059	4.19722	4.19722	81.2073	19.3479
RPL5	NM_000969	1211.12	0.00497969	0.0312857	4.17321	4.17321	704.6	168.839
NUP153	NM_001278210	58.9558	0.00546315	0.0328909	4.17314	4.17314	34.2989	8.21897
PHF14	NM_014660	29.0573	0.0079446	0.0406158	4.16335	4.16335	16.8882	4.05639
C12orf75	NM_001145199	33.4395	0.00945041	0.0448708	4.15349	4.15349	19.4158	4.67458
RNASEH2B	NM_024570	48.9591	0.0114473	0.0499218	4.14495	4.14495	28.4023	6.85227
CEBPB	NM_001285878	66.774	0.00685766	0.0373181	4.12973	4.12973	38.6773	9.36556
WDR5B	NM_019069	35.1207	0.00972886	0.0455154	4.12854	4.12854	20.3404	4.92676
LGALS3	NM_002306	359.73	0.00370348	0.026657	4.11057	4.11057	207.958	50.591
RPL10A	NM_007104	857.995	0.00839789	0.0418156	4.08996	4.08996	494.949	121.016
POLA1	NM_016937	26.2057	0.0100413	0.0462456	4.08305	4.08305	15.1064	3.69978
ACP1	NM_004300	76.881	0.00587745	0.034187	4.0728	4.0728	44.2711	10.87
HMGB1	NM_002128	140.786	0.00956549	0.0451287	4.07053	4.07053	81.0508	19.9116
CSTA	NM_005213	103.155	0.00653292	0.0363363	4.06079	4.06079	59.326	14.6095
NDUFA6	NM_002490.3	48.0071	0.0069197	0.0375022	4.05146	4.05146	27.5828	6.80811
UGP2	NM_006759	47.4399	0.0112354	0.049424	4.04506	4.04506	27.2385	6.73378
MARCH6	NM_001270661	31.3499	0.0105162	0.0476219	4.02611	4.02611	17.9641	4.46191
GLUL	NM_001033044	647.435	0.00605434	0.0347674	3.99872	3.99872	369.912	92.5075
TLR2	NM_001318789	241.527	0.00466444	0.0301402	3.9695	3.9695	137.562	34.6549
ZC3HAV1	NM_001363491	102.287	0.00916377	0.044134	3.93598	3.93598	58.0451	14.7473
FKBP3	NM_002013	63.8108	0.0085071	0.0422028	3.89775	3.89775	36.0579	9.25096
RABEP1	NM_001083585	43.2519	0.0105354	0.0476738	3.89691	3.89691	24.4383	6.2712
STMP1	NM_001130929	190.407	0.0109085	0.0486128	3.89466	3.89466	107.557	27.6166
RARS	NM_002887	120.332	0.00485959	0.0308122	3.852	3.852	67.6471	17.5616
VNN1	NM_004666	89.1138	0.00584953	0.0341189	3.84904	3.84904	50.0804	13.0111
GABPB1-IT1	NR_026891	59.2985	0.00671066	0.0368998	3.83837	3.83837	33.2842	8.67144
WAC	NM_100264	50.1642	0.0101757	0.0466313	3.81896	3.81896	28.0945	7.35658
RGS2	NM_002923	2622.2	0.00666706	0.0367974	3.77793	3.77793	1461.58	386.873
TDRD3	NM_001146070	43.5745	0.010296	0.0469605	3.74362	3.74362	24.1898	6.46159
CSNK1A1	NM_001892	53.1926	0.00956181	0.0451197	3.73011	3.73011	29.4816	7.90368
CD48	NM_001778	676.192	0.0066798	0.0368104	3.70648	3.70648	373.712	100.827
SNX3	NM_003795	262.548	0.00620975	0.0352986	3.70624	3.70624	145.098	39.1498
ERCC6L2	NM_020207	68.7488	0.0108371	0.0484337	3.6958	3.6958	37.9464	10.2675
COX7A2L	NM_004718	99.0898	0.00774993	0.0400995	3.63963	3.63963	54.3178	14.924
YPEL5	NM_016061	265.992	0.0086264	0.0425423	3.6184	3.6184	145.422	40.1897
DOP1B	NM_005128	74.2041	0.0104085	0.0473114	3.48201	3.48201	39.861	11.4477
CCT2	NM_006431	120.765	0.00724367	0.0385625	3.4585	3.4585	64.6691	18.6986
PSMB8-AS1	NR_037176.1	49.8867	0.0113554	0.0497785	3.4558	3.4558	26.7045	7.72742
RAB2A	NM_002865	135.035	0.0113972	0.0498434	3.4384	3.4384	72.1146	20.9733
PITHD1	NM_020362	132.274	0.00834036	0.0416703	3.36797	3.36797	69.9585	20.7717
GPCPD1	NM_019593	438.469	0.00818074	0.0411835	3.24248	3.24248	227.75	70.2396
ARL6IP1	NM_015161	163.197	0.0106288	0.0479287	3.19255	3.19255	84.1355	26.3537
DECR1	NM_001359	190.948	0.0112994	0.0495932	0.331156	-3.01973	18.9825	57.3218
XRCC5	NM_021141	771.359	0.00978508	0.045636	0.326262	-3.06503	75.66	231.9
WASF2	NM_001201404	623.117	0.0100559	0.0463005	0.314718	-3.17745	59.1622	187.985
HSPA8	NM_006597	1949.4	0.00967352	0.0453839	0.312788	-3.19705	184.06	588.448
HLA-DMB	NM_002118.3	193.494	0.00938179	0.0446643	0.311157	-3.21381	18.183	58.4369
C2orf68	NM_001013649	157.935	0.010223	0.0467373	0.310035	-3.22544	14.793	47.7139
DOCK2	NM_004946	450.728	0.00958901	0.0451974	0.309185	-3.23431	42.1125	136.205
GIMAP4	NM_018326	685.47	0.00878802	0.0430943	0.308652	-3.2399	63.9449	207.175
DDX42	NM_203499	112.938	0.0103193	0.0470245	0.308601	-3.24043	10.534	34.1347
ANAPC16	NM_001242547	68.3092	0.0108427	0.0484337	0.305879	-3.26926	6.32036	20.6629
GIMAP6	NM_001244071	109.864	0.00953034	0.0450396	0.304195	-3.28736	10.1144	33.2497
VPS35	NM_018206	326.975	0.00835474	0.0417076	0.303592	-3.29389	30.0483	98.9757
GTF2IP4	NR_003580	276.856	0.0112831	0.0495733	0.301599	-3.31566	25.2906	83.8552
GTF2IP1	NR_002206	296.098	0.0112328	0.0494214	0.301539	-3.31632	27.0435	89.6848
YWHAH	NM_003405	192.601	0.00773533	0.0400626	0.29818	-3.35368	17.4126	58.3962
HDAC1	NM_004964	238.006	0.0103916	0.0472517	0.29668	-3.37064	21.419	72.1957
PPP1R8	NM_014110	76.4454	0.00949565	0.0449672	0.29405	-3.40078	6.82406	23.2071
OGA	NM_001142434	239.866	0.00955362	0.0450979	0.290786	-3.43895	21.1954	72.8901
LIX1L	NM_153713	129.152	0.00844415	0.0419962	0.290522	-3.44208	11.4029	39.2498
LAT2	NM_014146	235.312	0.00730699	0.0387714	0.290441	-3.44304	20.7706	71.514
BHLHE40	NM_003670	85.8435	0.0103844	0.0472275	0.289321	-3.45637	7.55059	26.0976
GLOD4	NM_016080	59.7553	0.0112456	0.0494602	0.28831	-3.46849	5.23918	18.172
SCPEP1	NM_021626	154.951	0.00819487	0.0412192	0.287717	-3.47563	13.5602	47.1304
N4BP1	NM_153029	347.51	0.00563474	0.0334534	0.285549	-3.50202	30.2024	105.769
RAPGEF1	NM_001304275	105.021	0.00976818	0.0456121	0.284907	-3.50992	9.10874	31.9709
BLMH	NM_000386	56.8748	0.010738	0.0481765	0.284788	-3.51138	4.931	17.3146
SLC31A1	NM_001859	85.4561	0.0114679	0.0499636	0.284263	-3.51786	7.39649	26.0199
IK	NM_006083	185.74	0.00955707	0.0451058	0.283283	-3.53004	16.0257	56.5715
CCDC115	NM_001321119	63.1728	0.00960732	0.0452259	0.282921	-3.53455	5.44422	19.2429
ATP5MC3	NM_001689	50.0192	0.0107469	0.0481987	0.281924	-3.54706	4.29675	15.2408
HNRNPU	NM_004501	587.736	0.00721855	0.0384857	0.281832	-3.54821	50.4727	179.088
LAP3	NM_015907	100.551	0.00749804	0.0393363	0.281628	-3.55078	8.62924	30.6405
OSBP	NM_002556	122.11	0.00725553	0.038577	0.281596	-3.55119	10.4784	37.2107
PHC1	NM_004426	50.3413	0.0100073	0.0461609	0.281225	-3.55587	4.31462	15.3422
PTPN1	NM_002827	141.681	0.00639102	0.0359166	0.280787	-3.56142	12.1258	43.185
SEC16A	NM_001276418	61.5285	0.00919275	0.0441983	0.280644	-3.56323	5.26349	18.755
DNAJC8	NM_014280	86.8568	0.00751108	0.0393393	0.279252	-3.58099	7.39649	26.4868
PGK1	NM_000291	826.069	0.00999969	0.046151	0.277573	-3.60266	69.9585	252.037
JOSD1	NM_014876	59.1963	0.0108083	0.0483798	0.276049	-3.62255	4.98804	18.0694
CYB5B	NM_030579	84.2132	0.00761276	0.0396744	0.27572	-3.62686	7.08831	25.7083
VPS53	NM_001128159	73.5061	0.00965373	0.0453255	0.274742	-3.63977	6.16697	22.4464
SETD5	NM_001080517	90.1673	0.00819449	0.0412192	0.274151	-3.64762	7.54989	27.5391
SNRNP200	NM_014014	260.634	0.00858735	0.0424243	0.272833	-3.66525	21.7272	79.6356
ALDH3A2	NM_000382	54.0428	0.008575	0.042387	0.272191	-3.6739	4.49544	16.5158
ZBTB40	NM_014870	53.4627	0.00988915	0.0458986	0.271847	-3.67854	4.44205	16.3402
PEX19	NR_036492	49.8494	0.00833448	0.0416642	0.271129	-3.68829	4.13178	15.2392
MRPS6	NM_032476	65.8005	0.00677901	0.0371041	0.267846	-3.73349	5.39328	20.1357
BMS1	NM_014753	69.7254	0.0066688	0.0367979	0.267156	-3.74313	5.70146	21.3413
LAMP1	NM_005561	258.255	0.00514849	0.0318158	0.267063	-3.74444	21.1108	79.0482
NAT10	NM_024662	47.2067	0.00871026	0.0428137	0.266571	-3.75134	3.85234	14.4514
DOCK8	NM_001193536	242.61	0.00613651	0.0350479	0.266327	-3.75479	19.7817	74.2761
UBE3B	NM_183415	36.8386	0.00913923	0.0440992	0.265897	-3.76086	2.99926	11.2798
RNF19B	NM_153341	68.2773	0.00908949	0.0439842	0.264795	-3.77651	5.5377	20.9132
ELOA	NM_003198	80.0671	0.00681766	0.0372691	0.263819	-3.79048	6.47193	24.5317
RNF4	NM_001185010	90.8708	0.00571533	0.0337242	0.263605	-3.79355	7.33975	27.8437
TFCP2	NM_005653	62.2937	0.00698917	0.0377086	0.26353	-3.79463	5.03022	19.0878
NBPF12	NM_001278141	62.4347	0.00716523	0.0382742	0.263524	-3.79473	5.04149	19.1311
LOC103611081	NR_125382	32.4595	0.0111773	0.0492802	0.263364	-3.79702	2.61959	9.94665
TXNDC11	NM_015914	47.0706	0.00792304	0.040563	0.262376	-3.81133	3.78564	14.4283
NUB1	NM_016118	160.454	0.00528568	0.0322922	0.262305	-3.81235	12.9013	49.1842
TGFBI	NM_000358	283.705	0.0113848	0.0498434	0.262237	-3.81334	22.8059	86.9665
FCGR3A	NM_001329120	427.451	0.0040864	0.0280995	0.26206	-3.81592	34.3396	131.037
KIAA0319L	NM_024874	124.78	0.010185	0.0466313	0.261826	-3.81933	10.0161	38.2548
AP4B1	NM_001253852	40.5478	0.00813644	0.041089	0.261825	-3.81934	3.25475	12.431
LINC00926	NR_024433	36.4983	0.00908815	0.0439842	0.261638	-3.82207	2.92778	11.1902
CMTM7	NM_138410	83.9398	0.0110254	0.0488794	0.261584	-3.82287	6.7321	25.7359
TNPO3	NM_012470	88.1142	0.00581592	0.0340879	0.261128	-3.82954	7.05557	27.0196
ACTL6A	NM_177989	45.0813	0.00862126	0.0425336	0.260732	-3.83536	3.60475	13.8255
SLC35E1	NM_024881	86.744	0.00668418	0.0368104	0.260653	-3.83652	6.93421	26.6033
RCSD1	NM_001322923	151.276	0.00515295	0.0318278	0.260418	-3.83998	12.0828	46.3977
UBE2R2	NM_017811	436.27	0.00416433	0.0282812	0.260249	-3.84248	34.8252	133.815
STARD7	NM_020151	212.372	0.00691428	0.0374888	0.260211	-3.84304	16.9503	65.1406
ZNF185	NM_001178115	114.091	0.00683074	0.0373002	0.259856	-3.84828	9.09465	34.9987
BICRAL	NM_015349	109.02	0.00994032	0.0460099	0.259724	-3.85025	8.68637	33.4447
HNRNPA1	NM_031157	25.629	0.0112265	0.049402	0.259627	-3.85167	2.04134	7.86257
MGC27345	NR_046216	25.162	0.0108379	0.0484337	0.259498	-3.8536	2.00322	7.7196
MTMR11	NM_001145862	34.7129	0.00992107	0.0459894	0.259102	-3.85949	2.75971	10.6511
KPNA6	NM_012316	165.877	0.00428195	0.0286941	0.257194	-3.88812	13.098	50.9264
B4GALT1	NM_001497	243.983	0.0048093	0.030619	0.257141	-3.88892	19.2617	74.9072
ZNF263	NM_005741	66.4479	0.00968001	0.0453891	0.256786	-3.89429	5.23918	20.4029
CSNK2A2	NM_001896	23.4682	0.0110946	0.0490621	0.256596	-3.89718	1.84912	7.20637
ACOT9	NM_001330259	40.2661	0.0105164	0.0476219	0.255648	-3.91163	3.16187	12.3681
ATP1B3	NM_001679	135.445	0.00671422	0.0369033	0.255561	-3.91295	10.6325	41.6043
BTK	NM_000061	213.731	0.00460746	0.0299436	0.255412	-3.91524	16.7689	65.6541
ZDHHC7	NM_001145548	63.154	0.00793084	0.0405799	0.255079	-3.92035	4.94896	19.4017
STIMATE	NM_198563	56.6742	0.00689103	0.0374271	0.254397	-3.93087	4.43023	17.4146
GNS	NM_002076	545.226	0.00521899	0.032033	0.25381	-3.93995	42.5298	167.565
LILRA6	NR_104098.3	116.811	0.00985192	0.0458292	0.253517	-3.94451	9.10203	35.9031
GNL2	NM_013285	47.5205	0.00676083	0.0370869	0.253139	-3.9504	3.69775	14.6076
TOP3A	NM_004618	67.4511	0.00900609	0.043707	0.25294	-3.95351	5.24481	20.7354
GNPAT	NM_014236	65.0092	0.00746257	0.0392481	0.252794	-3.95579	5.05226	19.9857
IL10RA	NM_001558	279.779	0.00809401	0.0409888	0.252025	-3.96787	21.6823	86.0323
ELK1	NM_001257168	27.3655	0.00980022	0.0456845	0.251827	-3.97097	2.11924	8.41543
DNAJC14	NM_032364	65.6777	0.00600851	0.0345907	0.251768	-3.97191	5.08509	20.1975
PCBP2	NM_001098620	168.517	0.00448172	0.0294543	0.2516	-3.97457	13.0394	51.826
SULF2	NM_018837	222.805	0.0047974	0.030574	0.251528	-3.9757	17.2355	68.5233
GPAT4	NM_178819	47.735	0.00944964	0.0448708	0.251301	-3.97929	3.68956	14.6818
LAPTM5	NM_006762	3763.76	0.00598089	0.0345104	0.250885	-3.98588	290.466	1157.77
ACTB	NM_001101	8502.2	0.0108165	0.0483908	0.249919	-4.0013	653.819	2616.13
ZDHHC5	NM_015457	186.654	0.00431601	0.0288277	0.249485	-4.00826	14.3307	57.4412
APOL2	NM_030882	204.996	0.00915167	0.0441144	0.24942	-4.0093	15.7352	63.087
GOLGA2	NM_004486	48.2128	0.00933749	0.0445693	0.249239	-4.01222	3.69825	14.8382
ATXN1L	NM_001137675	88.4354	0.00660816	0.0366394	0.2491	-4.01444	6.78012	27.2184
RFTN1	NM_015150	76.4124	0.00535329	0.0325079	0.248972	-4.01652	5.85556	23.519
PARK7	NM_001123377	91.1286	0.01051	0.0476182	0.248352	-4.02655	6.96721	28.0538
SIN3A	NM_001145357	86.1764	0.0058186	0.0340879	0.248314	-4.02715	6.58768	26.5296
KARS	NM_005548	210.545	0.00475841	0.0304415	0.247539	-4.03977	16.0485	64.8322
FCF1	NM_015962	41.0417	0.00861402	0.0425138	0.246818	-4.05156	3.11993	12.6406
HTATSF1	NM_014500	74.8642	0.0070657	0.0379755	0.24656	-4.05581	5.68556	23.0595
DCAF5	NM_001284207	90.6691	0.0046741	0.0301461	0.24508	-4.0803	6.84765	27.9405
C1orf123	NM_001304760	23.1581	0.00992575	0.0459916	0.244343	-4.0926	1.74412	7.13798
ASCC1	NM_001198800	26.5088	0.00907944	0.0439524	0.244244	-4.09426	1.99573	8.17104
ATP2C1	NM_001001486	27.4514	0.00938215	0.0446643	0.244076	-4.09709	2.06537	8.46201
NBPF9	NM_001037675	68.4617	0.00719452	0.03839	0.242747	-4.11952	5.12493	21.1123
CD40LG	NM_000074	63.8649	0.00910829	0.0440414	0.242532	-4.12317	4.7769	19.696
CD96	NM_198196	49.388	0.00671307	0.0369033	0.242297	-4.12717	3.69077	15.2324
PITPNA	NM_006224	264.549	0.00522296	0.032033	0.241691	-4.13752	19.724	81.6083
PLBD1	NM_024829	842.49	0.00431674	0.0288277	0.241286	-4.14446	62.7161	259.925
SGPL1	NM_003901	111.797	0.00387884	0.0273425	0.241245	-4.14516	8.32106	34.4921
FCRL6	NM_001004310	30.4004	0.00995921	0.0460315	0.240424	-4.15933	2.25556	9.38161
SRSF4	NM_005626	168.266	0.00392392	0.027469	0.240363	-4.16038	12.4816	51.9281
CCNK	NM_001099402	141.287	0.00370942	0.0266849	0.240314	-4.16121	10.4784	43.6027
CD1C	NM_001765	20.8098	0.0101482	0.0465835	0.239911	-4.16821	1.54094	6.42294
FAM107B	NM_001282700	62.9819	0.00711566	0.0381304	0.239465	-4.17598	4.65569	19.4421
CMIP	NM_030629	84.1881	0.00466096	0.0301304	0.238179	-4.19852	6.19233	25.9986
CBFA2T2	NM_001032999	26.195	0.00817949	0.0411835	0.237522	-4.21013	1.92181	8.09107
DYM	NM_017653	42.6908	0.00569026	0.0336248	0.236906	-4.22109	3.1245	13.1888
COPG2	NM_012133	47.5831	0.00553127	0.0331113	0.236863	-4.22185	3.48197	14.7004
PFDN1	NM_002622	33.7976	0.00814489	0.041107	0.236067	-4.23608	2.4655	10.444
IRF5	NM_001242452	40.3027	0.0101347	0.0465496	0.235777	-4.24129	2.93668	12.4553
PA2G4	NM_006191	143.372	0.0034378	0.0256451	0.235638	-4.24379	10.4412	44.3102
ACPP	NM_001099	25.8031	0.00777857	0.0401654	0.235217	-4.2514	1.87602	7.97569
ZNF398	NM_020781	28.4376	0.007673	0.0398787	0.234865	-4.25776	2.0647	8.79098
CHST11	NM_001173982	196.245	0.00484111	0.030744	0.234843	-4.25816	14.247	60.6661
ZNF706	NM_016096	43.4999	0.00553498	0.0331113	0.234549	-4.26351	3.15433	13.4485
CYTH1	NM_001292019	202.074	0.00298831	0.0238726	0.233903	-4.27528	14.6157	62.4862
CCNI	NM_001348133	594.205	0.00310115	0.024409	0.233733	-4.27839	42.9489	183.752
PIP4K2B	NM_003559	104.632	0.00391919	0.0274506	0.233327	-4.28583	7.55059	32.3605
SLC35F6	NM_017877	44.8927	0.00982329	0.0457466	0.233045	-4.29102	3.23597	13.8856
UTP25	NM_014388	44.9031	0.00618544	0.035203	0.232987	-4.29208	3.23597	13.889
SH3BP2	NM_003023	41.9823	0.00829378	0.0415347	0.232817	-4.29522	3.02343	12.9863
HNRNPL	NM_001005335	229.224	0.0047203	0.030295	0.231723	-4.31549	16.4359	70.9292
CTSZ	NM_001336	395.473	0.0109917	0.0488173	0.231695	-4.31602	28.3532	122.373
SASH3	NM_018990	496.333	0.0103001	0.0469708	0.230693	-4.33476	35.4415	153.631
NUDCD3	NM_015332	84.1682	0.01086	0.0484625	0.230671	-4.33517	6.00965	26.0529
DUSP6	NM_001946	306.535	0.00377247	0.0269234	0.22999	-4.34801	21.8267	94.9029
NIPA2	NM_030922	23.7596	0.00791471	0.0405615	0.229796	-4.35169	1.69047	7.35639
MDC1	NM_014641.7	43.3215	0.00512663	0.0317507	0.229764	-4.3523	3.08187	13.4132
GLB1	NM_001079811	82.5278	0.00563993	0.0334541	0.229611	-4.35519	5.86736	25.5535
GATC	NM_176818	60.1926	0.00678076	0.0371041	0.229061	-4.36565	4.26991	18.6409
ABL1	NM_007313	15.2118	0.011362	0.0497865	0.228963	-4.36753	1.07866	4.71106
LARP1	NM_015315	133.023	0.0030302	0.0240473	0.228105	-4.38396	9.39971	41.2079
GRAP2	NM_004810	114.245	0.0040229	0.0279214	0.22803	-4.38538	8.07033	35.3915
PSME1	NM_006263	474.724	0.00469925	0.0302155	0.227831	-4.38921	33.5076	147.072
RASSF4	NM_032023	106.977	0.00630713	0.0356092	0.227825	-4.38934	7.55059	33.1421
LPCAT1	NM_024830	308.183	0.00431881	0.0288339	0.227545	-4.39473	21.7272	95.4851
HAVCR2	NM_032782	63.4505	0.00456174	0.029771	0.227293	-4.39961	4.46872	19.6606
PIAS3	NM_006099	26.2635	0.0094004	0.0447258	0.227218	-4.40107	1.84912	8.13812
CETN2	NM_004344	41.6392	0.00537768	0.0326018	0.226893	-4.40737	2.92778	12.9038
CDV3	NM_001282763	169.834	0.00394441	0.0275702	0.226762	-4.40992	11.9351	52.6329
HBG2	NM_000184	418.715	0.00359487	0.0262726	0.226734	-4.41046	29.422	129.764
TMCC3	NM_001301036	80.4082	0.00403274	0.0279744	0.226712	-4.41089	5.64955	24.9195
HARS	NM_001289094	40.2768	0.00934704	0.044589	0.226313	-4.41865	2.82526	12.4838
DUSP7	NM_001947	48.4047	0.00452965	0.0296458	0.22593	-4.42614	3.39006	15.0049
PARN	NM_001134477	39.7469	0.00503321	0.0314498	0.225754	-4.42959	2.78168	12.3217
PABPC1	NM_002568	2295.91	0.00301069	0.023966	0.225326	-4.43802	160.395	711.839
YTHDF2	NM_001173128	50.5856	0.00463062	0.0300229	0.225112	-4.44224	3.53085	15.6849
ARSD	NM_001669	49.0707	0.00456167	0.029771	0.224537	-4.45362	3.41698	15.2179
WDR55	NM_017706	50.908	0.00902423	0.0437337	0.224485	-4.45464	3.54415	15.7879
TRAFD1	NM_006700	155.063	0.00387029	0.0273	0.223567	-4.47293	10.7542	48.1029
HNRNPA1L2	NM_001011725	70.389	0.00430172	0.0287726	0.223454	-4.4752	4.87945	21.8365
IL17RA	NM_001289905	353.453	0.00248975	0.021678	0.223408	-4.47612	24.4971	109.652
MYCL	NM_001033082	39.9473	0.00569753	0.03366	0.223303	-4.47823	2.76745	12.3933
LINC00847	NR_045679	21.5314	0.00970905	0.0454844	0.223218	-4.47992	1.49112	6.68011
GGA3	NM_138619	52.0361	0.00565353	0.033489	0.222851	-4.48731	3.59815	16.146
STAT4	NM_001243835	34.8902	0.00888755	0.0433485	0.221923	-4.50606	2.40321	10.829
KIF1C	NM_006612	29.0965	0.0099269	0.0459916	0.221814	-4.50829	2.00322	9.03109
MS4A6A	NM_022349	146.745	0.00405441	0.028017	0.2217	-4.5106	10.0982	45.5489
SUSD6	NM_014734	223.932	0.00235725	0.0210916	0.221694	-4.51073	15.4094	69.5074
MAP1LC3B2	NM_001085481	70.0354	0.00407676	0.0280702	0.221596	-4.51273	4.81734	21.7393
AP2B1	NM_001030006	215.929	0.00263542	0.022407	0.220988	-4.52513	14.8146	67.038
SH3BP5	NM_001018009	74.5542	0.00911029	0.0440427	0.22064	-4.53226	5.10758	23.1489
AAR2	NM_001271874	47.0236	0.0108958	0.0485819	0.220475	-4.53566	3.21926	14.6015
PLEKHB2	NM_001267066	66.3017	0.00480716	0.0306131	0.220088	-4.54363	4.53162	20.59
ATP5F1B	NM_001686	709.053	0.00494216	0.031174	0.219711	-4.55143	48.3854	220.223
PIK3CD	NM_001350235	359.165	0.00499394	0.0313129	0.219692	-4.55183	24.5072	111.553
POLE3	NM_001278255	76.5227	0.00337542	0.0253961	0.219638	-4.55294	5.22025	23.7675
NOP14	NM_001291978	46.0523	0.00645891	0.0361854	0.219492	-4.55597	3.13966	14.3042
HSPA9	NM_004134	228.683	0.00280191	0.0231625	0.21908	-4.56454	15.5635	71.0399
DHX32	NM_018180	22.6494	0.00964497	0.0453255	0.219002	-4.56616	1.54094	7.03617
CCT7	NM_006429	138.066	0.0106359	0.0479309	0.218964	-4.56696	9.39172	42.8916
PSEN1	NM_007318	230.568	0.00227226	0.0207576	0.218709	-4.57229	15.6669	71.6336
COLGALT1	NM_024656	129.414	0.00788159	0.0404986	0.218435	-4.57803	8.78334	40.2103
JPT2	NM_144570	56.7632	0.00371648	0.0266932	0.218425	-4.57824	3.85234	17.6369
SUPT16H	NM_007192	218.11	0.00248721	0.0216708	0.218274	-4.58139	14.793	67.7724
GFOD2	NM_001243650	19.5667	0.00757677	0.0395603	0.217962	-4.58796	1.32531	6.08047
TRPM6	NM_001177310	19.9071	0.0100311	0.0462368	0.217641	-4.59473	1.34651	6.18686
IP6K2	NM_001005909	23.8792	0.00647361	0.0362056	0.217172	-4.60465	1.61194	7.42241
CRTAP	NM_006371	232.968	0.00451665	0.0295838	0.217043	-4.60738	15.7175	72.4168
AP5B1	NM_138368	283.313	0.00304404	0.0240949	0.216963	-4.60908	19.1076	88.0684
S1PR5	NM_030760	74.8966	0.00645522	0.0361727	0.216422	-4.62061	5.03953	23.2857
WDR82	NM_025222	442.313	0.00249345	0.0216953	0.216253	-4.62421	29.7401	137.524
PIM2	NM_006875	334.82	0.0039897	0.0277597	0.216101	-4.62748	22.4977	104.107
IPO8	NM_001190995	60.5977	0.00517405	0.0318724	0.215912	-4.63151	4.06846	18.8431
INO80	NM_017553	48.8778	0.00478435	0.0305203	0.215677	-4.63655	3.27826	15.1998
STAT2	NM_005419	219.039	0.00288206	0.0234128	0.215431	-4.64186	14.6754	68.1213
IQSEC1	NM_001330619	94.5517	0.00487715	0.0308874	0.21509	-4.64921	6.32554	29.4087
MRM2	NM_013393	34.5869	0.00568553	0.0336205	0.214845	-4.65452	2.3114	10.7585
PRPF8	NM_006445	304.424	0.00501957	0.0314229	0.2148	-4.65549	20.3404	94.6944
TRAM2	NM_012288	48.4378	0.00381877	0.0271082	0.214768	-4.6562	3.23597	15.0673
CNOT2	NM_001199302	111.997	0.0042498	0.0285848	0.214704	-4.65757	7.4801	34.8391
PEBP1	NM_002567	106.24	0.00421485	0.0284939	0.214468	-4.66269	7.08831	33.0506
NFATC2IP	NM_032815	101.657	0.00329811	0.0252053	0.214387	-4.66447	6.78012	31.6256
IFFO2	NM_001136265	46.251	0.00439555	0.0291612	0.214172	-4.66914	3.08187	14.3897
ZNF767P	NR_027788	61.3129	0.00794011	0.0406158	0.213682	-4.67984	4.07679	19.0787
FAM214B	NR_134455	71.8422	0.0100893	0.0464121	0.212905	-4.69693	4.76066	22.3605
GIMAP8	NM_175571	293.412	0.00238112	0.0212224	0.212585	-4.704	19.4158	91.3319
RNF34	NM_194271	25.083	0.00584055	0.0341126	0.212547	-4.70484	1.65953	7.80783
SKI	NM_003036	130.86	0.00248264	0.0216586	0.211794	-4.72157	8.62924	40.7436
SPECC1L	NM_001145468	25.901	0.00694798	0.0375835	0.211737	-4.72285	1.70754	8.06448
NCAPD2	NM_014865	84.351	0.0036161	0.0263511	0.211185	-4.73519	5.54737	26.2679
MICU1	NM_001195518	97.7066	0.0028096	0.0231879	0.211017	-4.73896	6.42094	30.4286
NAP1L1	NM_001307924	184.489	0.00250987	0.0217876	0.210703	-4.74601	12.1071	57.4606
LRRC59	NM_018509	126.816	0.00255044	0.0219598	0.210669	-4.74678	8.32106	39.4983
NBR1	NM_031862	300.616	0.00346073	0.0257313	0.210542	-4.74965	19.7139	93.6339
C1orf162	NM_001300834	284.897	0.00271671	0.0228276	0.210468	-4.75131	18.6769	88.7399
CD101	NM_001256106	18.2747	0.00863683	0.0425771	0.21044	-4.75196	1.19788	5.69228
ERGIC1	NM_001031711	482.244	0.00931559	0.0445069	0.210288	-4.75537	31.5892	150.218
CARD8	NM_001184900	36.5651	0.007987	0.0407446	0.210113	-4.75934	2.39331	11.3906
RBM5	NM_005778	206.303	0.00369645	0.0266306	0.210041	-4.76097	13.4989	64.268
SAMHD1	NM_001363729	564.151	0.00284745	0.0232978	0.210019	-4.76147	36.9102	175.747
AGPAT3	NM_001037553	74.5648	0.00279678	0.0231385	0.209726	-4.76812	4.87213	23.2309
DSE	NM_001322939	23.3809	0.00776951	0.040148	0.209545	-4.77225	1.52649	7.28481
DNMT3A	NM_153759	20.4053	0.00674407	0.0370271	0.209402	-4.7755	1.33138	6.35798
UBE2D4	NM_015983	18.8954	0.00735336	0.038898	0.209383	-4.77594	1.23275	5.88753
SAMM50	NM_015380	37.8065	0.00748108	0.0392799	0.20929	-4.77807	2.4655	11.7803
SEC23B	NM_006363	82.3963	0.00263139	0.0223939	0.208741	-4.79063	5.36019	25.6787
UMPS	NM_000373	20.9462	0.00660186	0.0366286	0.208553	-4.79494	1.36148	6.52824
HNRNPA1P10	NR_002944	361.592	0.0020598	0.0198891	0.208426	-4.79787	23.4897	112.701
HLA-DMA	NM_006120.6	161.316	0.00696869	0.037641	0.208404	-4.79838	10.4784	50.2792
EIF5B	NM_015904	111.593	0.00445352	0.0293777	0.208213	-4.80276	7.2424	34.7835
ISG20L2	NM_001303095	95.0256	0.00440004	0.029168	0.20809	-4.80562	6.16374	29.6206
ABHD2	NM_007011	62.3145	0.00506503	0.0315416	0.207962	-4.80856	4.03966	19.4249
MFAP1	NM_005926	83.3189	0.0026507	0.0224749	0.207632	-4.81622	5.39328	25.9752
KPNB1	NM_001276453	565.96	0.00213196	0.0201844	0.207363	-4.82245	36.5906	176.456
IDS	NM_001166550	345.452	0.00361043	0.0263419	0.207333	-4.82315	22.3313	107.707
BRPF3	NM_015695	62.0168	0.00370946	0.0266849	0.207192	-4.82644	4.00643	19.3368
WSB1	NM_015626	89.9439	0.00588832	0.0341951	0.207004	-4.83082	5.80565	28.0461
KLF6	NR_027653	197.576	0.00818731	0.0412058	0.206899	-4.83327	12.747	61.6096
POLH	NM_006502	30.0456	0.00465797	0.0301188	0.206051	-4.85318	1.93101	9.37153
GARS	NM_002047	87.5045	0.00278672	0.0230931	0.20548	-4.86666	5.60927	27.2984
ENSA	NM_207044	20.1777	0.00624339	0.0354076	0.205352	-4.86968	1.2927	6.29502
NSD1	NM_172349	158.037	0.00247045	0.02161	0.205067	-4.87646	10.1115	49.3086
TBX21	NM_013351	79.5113	0.0042541	0.0285909	0.204972	-4.87872	5.08509	24.8087
RTN1	NM_021136	43.3753	0.00425765	0.028599	0.203938	-4.90345	2.76094	13.5381
STAT1	NM_139266	79.7265	0.0053345	0.0324647	0.203421	-4.91591	5.06273	24.8879
SNX20	NM_182854	238.98	0.00276533	0.0230093	0.203417	-4.91601	15.1752	74.6016
PRDX1	NM_181697	139.687	0.00253611	0.0219052	0.203324	-4.91825	8.86635	43.6069
ATP6V1B2	NM_001693	1601.1	0.00230895	0.020889	0.202827	-4.93031	101.394	499.902
CALCOCO2	NM_005831	286.464	0.00181439	0.0186536	0.202627	-4.93517	18.1243	89.4465
CTNNBL1	NM_030877	58.2266	0.00934921	0.044589	0.20215	-4.94681	3.67582	18.1836
ZHX2	NM_014943	51.088	0.00333574	0.0252942	0.202138	-4.94711	3.22498	15.9543
MX2	NM_002463	437.013	0.00325579	0.0250569	0.202106	-4.9479	27.5828	136.477
OLA1	NM_013341	37.0385	0.00463125	0.0300229	0.201798	-4.95546	2.3344	11.568
CTR9	NM_014633	128.46	0.00335837	0.0253377	0.201494	-4.96292	8.08499	40.1251
SPCS1	NM_014041	139.644	0.00196827	0.0195127	0.201359	-4.96625	8.78334	43.6202
CLSTN3	NM_014718	24.5215	0.00876071	0.0429989	0.201162	-4.97112	1.54094	7.66018
CC2D1B	NM_032449	37.8196	0.00686351	0.0373245	0.201055	-4.97377	2.37541	11.8147
STK38	NM_001305102	355.443	0.00194953	0.0194107	0.200731	-4.98178	22.2913	111.05
MTCH1	NM_014341	48.4682	0.00751779	0.0393536	0.200683	-4.98298	3.03896	15.1431
TREM1	NM_018643	557.265	0.0081514	0.0411165	0.200526	-4.98689	34.9149	174.117
WIPF2	NM_133264	145.184	0.00210237	0.020058	0.200412	-4.98972	9.09152	45.3642
NICN1	NM_032316	24.6368	0.00914526	0.0441104	0.200157	-4.99607	1.54094	7.69863
CWF19L1	NM_018294	62.4651	0.00268602	0.022683	0.199837	-5.00409	3.90108	19.5213
CTDSP2	NM_005730	738.295	0.0027612	0.0230093	0.199679	-5.00804	46.074	230.74
RAB11FIP1	NM_001002814	159.037	0.00335028	0.0253068	0.199487	-5.01287	9.91589	49.707
HADHA	NM_000182	353.8	0.00284918	0.0232978	0.199256	-5.01866	22.0354	110.588
UBTF	NM_001076683	55.1283	0.00317333	0.0247304	0.199187	-5.0204	3.43239	17.232
NAGK	NM_001330426	127.934	0.00614305	0.035059	0.198985	-5.0255	7.95785	39.9922
CHMP4B	NM_176812	206.015	0.00186797	0.0189651	0.198573	-5.03594	12.7898	64.4085
DCTN2	NM_001261413	69.4358	0.011078	0.049022	0.198277	-5.04345	4.30467	21.7104
CAMKK2	NM_001270486	259.172	0.00198651	0.0195584	0.197924	-5.05245	16.0405	81.0439
NCKAP1L	NM_005337	326.282	0.00198683	0.0195584	0.197842	-5.05453	20.1863	102.032
RTCB	NM_014306	77.2677	0.00598497	0.0345182	0.19769	-5.05842	4.7769	24.1636
H2AFV	NM_201436	65.2876	0.00303453	0.0240722	0.197277	-5.06902	4.02835	20.4198
NUP62	NM_153719	26.8918	0.0047204	0.030295	0.197224	-5.07037	1.65885	8.411
RBPJ	NM_015874	67.0702	0.00547317	0.0329355	0.197098	-5.07362	4.13481	20.9785
NMT1	NM_021079	137.578	0.00442651	0.0292513	0.196939	-5.07771	8.47515	43.0344
CD86	NM_175862	106.132	0.00257998	0.0221169	0.196758	-5.08238	6.53234	33.1998
STEAP4	NM_001205316	154.585	0.00676729	0.0370901	0.196733	-5.08303	9.51345	48.3572
AGO4	NR_146062	24.7971	0.0107789	0.0482736	0.196676	-5.08449	1.52565	7.75715
GRB2	NM_002086	647.287	0.00181512	0.0186536	0.196479	-5.0896	39.787	202.5
ALDH9A1	NM_000696	188.162	0.00209879	0.0200527	0.19632	-5.09372	11.557	58.8682
BBS1	NM_024649	12.5754	0.0109176	0.0486359	0.195799	-5.10727	0.770468	3.93499
WDR3	NM_006784	47.8595	0.00622105	0.035323	0.195482	-5.11556	2.92778	14.9772
PBX2	NM_002586.1	486.492	0.00318273	0.0247655	0.195336	-5.11938	29.7401	152.251
STAC3	NM_001286256	13.6612	0.0109974	0.0488173	0.195258	-5.12144	0.834819	4.27547
FAM111A	NM_022074	60.7664	0.00653109	0.0363363	0.19499	-5.12847	3.70857	19.0193
BTG2	NM_006763	368.947	0.00143919	0.0166086	0.194814	-5.13311	22.4977	115.483
BBS2	NM_031885	50.6279	0.0027378	0.0229186	0.194456	-5.14254	3.08187	15.8487
CNOT8	NM_001301073	113.632	0.00390881	0.0274388	0.194389	-5.14434	6.91488	35.5725
GEMIN5	NM_015465	17.5332	0.00685549	0.0373181	0.19422	-5.14881	1.06608	5.48905
ZNF395	NM_018660	50.6921	0.0033175	0.0252538	0.194194	-5.14949	3.08187	15.8701
SF3A3	NM_006802	169.236	0.00212801	0.0201777	0.19405	-5.15332	10.2817	52.9847
ITGA6	NM_001316306	46.9885	0.00643216	0.0360916	0.194035	-5.15371	2.85451	14.7113
PCED1B	NM_138371	55.856	0.0109564	0.0487317	0.193843	-5.15881	3.39006	17.4887
TNRC6C-AS1	NR_040071	88.8655	0.00920964	0.044235	0.193835	-5.15903	5.39328	27.8241
GLT8D1	NM_152932	42.7843	0.0030235	0.0240225	0.193588	-5.16562	2.59349	13.397
NELFCD	NM_198976	53.4957	0.00447961	0.0294543	0.193154	-5.1772	3.23597	16.7533
WASHC2C	NM_001330074	167.715	0.00259158	0.0221597	0.193116	-5.17823	10.1432	52.5238
SYS1	NM_033542	47.327	0.00410767	0.0281597	0.192194	-5.20306	2.84945	14.8259
ZNF710	NM_198526	48.6301	0.0050941	0.0316275	0.192186	-5.2033	2.92778	15.2341
FAM53C	NM_001350194	280.162	0.00188602	0.019103	0.19205	-5.20698	16.856	87.7687
ESYT1	NM_001184796	59.9487	0.00769982	0.0399601	0.191932	-5.21019	3.60473	18.7813
CDC42SE1	NM_001038707	338.746	0.00147711	0.0168535	0.191556	-5.22041	20.3314	106.138
MXD1	NM_001202513	617.592	0.0051782	0.0318759	0.191443	-5.2235	37.047	193.515
PARP9	NM_001146106	168.31	0.0021736	0.0203196	0.191407	-5.22446	10.0945	52.7384
EDC3	NM_001142444	12.4065	0.00854232	0.0422763	0.191379	-5.22525	0.743983	3.88749
TRIM21	NM_003141	205.57	0.00331691	0.0252538	0.191378	-5.22525	12.3275	64.4143
CSTB	NM_000100	133.827	0.00439672	0.0291613	0.191065	-5.23382	8.01287	41.9379
CDC42EP4	NM_012121	12.8917	0.00977136	0.0456121	0.190691	-5.24408	0.770468	4.04039
FADS1	NM_013402	20.6463	0.00591063	0.034246	0.190498	-5.24939	1.23275	6.47118
NUP93	NM_014669	36.1573	0.00582841	0.0340928	0.190351	-5.25345	2.15731	11.3333
PIGS	NM_033198	72.5126	0.00855506	0.0423155	0.189798	-5.26875	4.31462	22.7327
CTDSPL	NM_005808	10.3256	0.0107239	0.0481554	0.189704	-5.27137	0.614102	3.23716
TCTN3	NM_015631	42.8157	0.00294818	0.0236921	0.189685	-5.27191	2.54617	13.4232
CNNM3	NM_199078	32.3469	0.00626955	0.0354977	0.189262	-5.28369	1.91958	10.1425
SLC7A6	NM_003983	113.826	0.00220249	0.0204547	0.18917	-5.28624	6.75174	35.6914
GPBP1	NM_001127236	29.8005	0.00503472	0.0314514	0.189029	-5.2902	1.76642	9.3447
MAN2B2	NM_015274	21.4314	0.0104678	0.0474782	0.188638	-5.30116	1.26787	6.72117
CD2	NM_001328609	42.1145	0.00276471	0.0230093	0.188179	-5.3141	2.48576	13.2096
PATL1	NM_152716	154.185	0.00179466	0.0185718	0.187979	-5.31974	9.09152	48.3646
HNRNPF	NM_004966	51.2141	0.00326917	0.0251283	0.187961	-5.32026	3.01956	16.0649
OGT	NM_181673	320.527	0.00638675	0.0359086	0.187367	-5.33713	18.8419	100.562
BLVRA	NM_000712	41.7453	0.00292431	0.0235818	0.186921	-5.34986	2.44846	13.0989
ARL17A	NM_001113738.3	20.9036	0.00924353	0.0443303	0.186837	-5.35226	1.22553	6.55935
ITPKB	NM_002221	168.657	0.00218395	0.0203787	0.186316	-5.36722	9.86199	52.9315
MRVI1	NM_001206880	149.483	0.00185078	0.0188727	0.18614	-5.37229	8.73309	46.9167
UNC119B	NM_001080533	84.4139	0.00193723	0.0193251	0.186115	-5.37301	4.931	26.4943
AHSA1	NM_001321441	48.1252	0.00285086	0.0232978	0.185556	-5.3892	2.80325	15.1073
PRPS1	NM_002764	68.9104	0.00210929	0.0200815	0.185178	-5.4002	4.00627	21.6347
MAT2A	NM_005911	265.4	0.0013287	0.0158483	0.184919	-5.40778	15.4094	83.3304
PIK3C2B	NM_002646	34.5166	0.00316767	0.0247173	0.184836	-5.4102	2.00322	10.8378
TNFAIP1	NM_021137	37.2009	0.00285053	0.0232978	0.184682	-5.41471	2.15731	11.6812
GDE1	NM_001324066	65.8083	0.00228395	0.0207926	0.184632	-5.41617	3.8153	20.6643
CREB3L2	NM_001318246	59.9741	0.00393444	0.0275193	0.184431	-5.42207	3.47349	18.8335
NATD1	NM_152914	93.1589	0.00789587	0.0405307	0.184353	-5.42438	5.39328	29.2552
HLA-DRA	NM_019111.7	1893.13	0.0014443	0.0166254	0.184283	-5.42644	109.561	594.523
DAZAP2	NM_001136267	99.8639	0.00217304	0.0203196	0.183774	-5.44145	5.76436	31.3665
BTN2A1	NM_001197233	65.8119	0.00209544	0.0200527	0.183692	-5.44389	3.79721	20.6716
FH	NM_000143	56.1067	0.00219793	0.0204429	0.183616	-5.44615	3.23597	17.6236
SETD1B	NM_001353345	101.55	0.00180773	0.0186245	0.18357	-5.4475	5.85556	31.8982
CCL4L1	NM_207007	31.2077	0.00764363	0.0397618	0.183145	-5.46017	1.79556	9.80406
LSM12	NM_152344	67.0016	0.00213001	0.0201812	0.183011	-5.46415	3.85234	21.0498
PDXDC2P-NPIPB14P	NR_003610	37.1144	0.00650724	0.0362864	0.182993	-5.4647	2.13374	11.6602
SF3A1	NM_005877	260.299	0.00219506	0.0204342	0.182763	-5.47156	14.9471	81.7839
CALR	NM_004343	239.031	0.00789481	0.0405307	0.182601	-5.47642	13.7143	75.1054
SRSF6	NM_006275	159.039	0.00193491	0.0193251	0.182594	-5.47664	9.12449	49.9715
DPP4	NM_001935	69.8501	0.00321299	0.0248935	0.182543	-5.47816	4.00643	21.9479
EIF4EBP2	NM_004096	737.428	0.00131334	0.0157798	0.182198	-5.48854	42.2217	231.735
ALOX5AP	NM_001629	732.047	0.00551192	0.0330614	0.182197	-5.48856	41.9135	230.044
TIMP2	NM_003255	352.96	0.00137683	0.0161397	0.181982	-5.49506	20.1863	110.925
ZNF589	NM_016089	88.9548	0.00275562	0.0229786	0.181892	-5.49776	5.08509	27.9566
NUP188	NM_015354	43.2383	0.00330009	0.0252053	0.181408	-5.51245	2.4655	13.5909
CMTR1	NM_015050	73.0427	0.00324242	0.0250315	0.181202	-5.51871	4.16053	22.9607
PPP2R2A	NM_002717	18.5134	0.0055482	0.0331442	0.180849	-5.52946	1.05259	5.82027
MORF4L2	NM_012286	15.9548	0.00812865	0.0410727	0.180666	-5.53507	0.906253	5.01618
RUNDC1	NM_173079	29.4265	0.00319766	0.0248129	0.18051	-5.53986	1.6701	9.25215
CD53	NM_000560	858.51	0.002166	0.0203061	0.180103	-5.55238	48.6212	269.963
SNHG16	NR_038110	20.6083	0.00855696	0.0423155	0.179604	-5.56781	1.16409	6.48142
BCL9L	NM_182557	40.9428	0.00791346	0.0405615	0.179497	-5.57112	2.3114	12.8771
STK24	NM_003576	130.635	0.00149492	0.0169571	0.179267	-5.57826	7.36602	41.0896
SMARCC2	NM_139067	61.6664	0.00278493	0.0230858	0.179257	-5.57859	3.47695	19.3965
RAB7A	NM_004637	647.147	0.00119636	0.0150278	0.178621	-5.59844	36.3661	203.594
ZNF44	NM_001353550	9.31305	0.0106879	0.0480621	0.178614	-5.59867	0.523322	2.92991
PTDSS1	NM_014754	142.499	0.00171709	0.0182708	0.178613	-5.5987	8.00733	44.8306
KLF13	NM_015995	428.059	0.00130695	0.0157295	0.178495	-5.60239	24.0386	134.674
TBC1D9B	NM_015043	53.729	0.0041159	0.0281716	0.178455	-5.60365	3.01663	16.9041
SEC24C	NM_004922	47.0203	0.00434211	0.0289512	0.17844	-5.60411	2.63976	14.7935
HCG26	NR_002812.3	27.5258	0.0095804	0.0451737	0.177904	-5.62101	1.54094	8.66161
USP8	NM_001283049	33.5662	0.00643652	0.036092	0.177359	-5.63827	1.87366	10.5642
RUSC1	NR_103478	12.0048	0.00837164	0.0417494	0.177292	-5.64041	0.669865	3.77832
POU2F1	NM_001198786	18.0124	0.00850763	0.0422028	0.177217	-5.64282	1.00468	5.66924
PFAS	NM_012393	11.0692	0.0110298	0.0488794	0.176903	-5.65283	0.616374	3.48426
DAP	NM_001291963	48.784	0.00241521	0.0214129	0.176498	-5.66578	2.71062	15.3578
WBP11	NM_016312	161.548	0.00142949	0.016542	0.175691	-5.69181	8.93743	50.8701
RNF24	NM_001321749	45.911	0.00241717	0.0214153	0.175464	-5.69919	2.53686	14.4581
SLC24A4	NM_153648	46.4696	0.00517841	0.0318759	0.175376	-5.70204	2.56652	14.6344
SNX27	NM_001330723	178.647	0.00127465	0.0155033	0.17526	-5.70581	9.86054	56.2623
MRRF	NR_144421	18.2846	0.00542792	0.0327711	0.174308	-5.73696	1.00405	5.76018
NBPF8	NM_001037501	61.9118	0.00209811	0.0200527	0.174249	-5.73893	3.39861	19.5044
RPS10-NUDT3	NM_001202470	46.212	0.00208993	0.0200527	0.173611	-5.76	2.52801	14.5613
EWSR1	NM_013986	26.3269	0.00482444	0.0306667	0.173604	-5.76023	1.44015	8.29558
PPM1G	NM_177983	95.7907	0.00621176	0.035302	0.173576	-5.76117	5.23918	30.1838
SIGLEC7	NM_001277201	11.4197	0.00913492	0.0440942	0.17341	-5.7667	0.624024	3.59855
CPSF3	NM_016207	50.7592	0.0019881	0.0195634	0.173386	-5.76749	2.77336	15.9953
SORD	NM_003104	32.1624	0.00516975	0.0318702	0.173361	-5.76832	1.75703	10.1351
MKNK1	NR_146512	32.3425	0.00597571	0.0344968	0.173016	-5.77983	1.76355	10.193
GIGYF2	NM_001103148	45.7162	0.00356247	0.0261337	0.173003	-5.78025	2.49261	14.4079
UBE2Z	NM_023079	175.237	0.00114725	0.0147796	0.172989	-5.78072	9.5538	55.2279
LOC100129034	NR_027406	186.647	0.00276217	0.0230093	0.172887	-5.78411	10.1702	58.8255
PWP1	NM_001317962	47.0618	0.00202815	0.0197545	0.172459	-5.79848	2.55834	14.8345
YIPF1	NR_036640	48.1902	0.00510391	0.0316565	0.172452	-5.7987	2.61959	15.1902
UTP4	NM_032830	27.3358	0.00386711	0.0272903	0.172439	-5.79917	1.48584	8.61665
RNF20	NM_019592	147.425	0.001404	0.0163218	0.172428	-5.79953	8.01287	46.4709
ZBTB9	NM_152735	22.7012	0.00381516	0.0270902	0.172264	-5.80504	1.23275	7.15616
MAP3K3	NM_002401	54.8389	0.00483167	0.0306995	0.172011	-5.8136	2.97378	17.2884
KPNA2	NM_002266	41.3625	0.00217667	0.0203333	0.171749	-5.82244	2.23977	13.0409
DYNLL2	NM_080677	116.89	0.00159504	0.0176027	0.171413	-5.83385	6.31784	36.8574
HSPD1	NM_199440	105.988	0.00198623	0.0195584	0.170906	-5.85116	5.71256	33.4251
TPM1	NM_001330351	15.198	0.00570687	0.0336994	0.170776	-5.85564	0.818555	4.79316
GNPDA1	NM_005471	68.6849	0.00192164	0.0192928	0.170724	-5.85742	3.69825	21.6622
SHC1	NM_003029	47.0499	0.0106255	0.0479265	0.170356	-5.87007	2.52818	14.8406
RNF220	NM_001319957	65.1532	0.00721629	0.0384818	0.169609	-5.89592	3.48641	20.5556
ETV6	NM_001987	198.701	0.00103756	0.0141461	0.169605	-5.89606	10.6325	62.6897
TAGAP	NM_001278733	123.601	0.00282468	0.0232172	0.169287	-5.90712	6.60213	38.9996
PARP1	NM_001618	153.075	0.00124291	0.0153287	0.169078	-5.91442	8.16696	48.3028
FEN1	NM_004111	14.4456	0.0074085	0.0391022	0.169022	-5.91638	0.770468	4.55838
SMARCD1	NM_003076	95.379	0.00543412	0.032776	0.168951	-5.91887	5.08509	30.098
PI4KA	NM_001362862	24.2925	0.0034472	0.0256707	0.168905	-5.9205	1.29481	7.66589
ANXA4	NM_001320700	22.1166	0.00935962	0.0445951	0.168168	-5.94643	1.17396	6.98088
PSMD13	NM_175932	25.1093	0.00542897	0.0327711	0.167849	-5.95773	1.33042	7.92631
CD38	NM_001775	27.4477	0.00684167	0.0373002	0.167746	-5.96139	1.45348	8.66473
PON2	NM_000305	13.9948	0.0107409	0.0481805	0.167677	-5.96384	0.7408	4.41801
TTC1	NM_003314	85.9745	0.0016457	0.0178649	0.167547	-5.96847	4.54762	27.1423
STIP1	NM_006819	104.626	0.00214942	0.0202622	0.166992	-5.9883	5.51682	33.0364
ATP6AP1	NM_001183	137.404	0.00890243	0.0433867	0.166924	-5.99073	7.2424	43.3873
PITPNM2	NM_001300801	9.10276	0.00881804	0.0431667	0.166908	-5.99131	0.479751	2.87434
PRR13	NM_001005354	365.075	0.00118169	0.0149515	0.166735	-5.99753	19.222	115.284
RBMS2	NM_002898	26.3611	0.00281454	0.0231879	0.166593	-6.00265	1.38684	8.32474
TSR1	NM_018128	52.7437	0.0018136	0.0186536	0.166521	-6.00525	2.77369	16.6567
ZNF266	NM_001271314	114.613	0.00423802	0.0285552	0.166339	-6.0118	6.02106	36.1974
HNRNPAB	NM_004499	68.0949	0.00148769	0.0169102	0.165823	-6.03054	3.56675	21.5094
ICMT	NM_012405	50.0323	0.00183861	0.0188031	0.165752	-6.03309	2.61959	15.8042
ARHGAP1	NM_004308	88.6434	0.0114811	0.0499998	0.16506	-6.05841	4.62281	28.0069
ALDH1A1	NM_000689	79.9052	0.00373373	0.0267451	0.164785	-6.06851	4.16053	25.2482
PAN2	NM_014871	33.4629	0.0024424	0.0215535	0.164597	-6.07545	1.74047	10.5741
PACS1	NM_018026	228.132	0.0105404	0.0476836	0.164591	-6.07567	11.8652	72.0891
ALDH6A1	NM_005589	11.7745	0.00590534	0.034246	0.164417	-6.08211	0.611779	3.7209
TMEM184B	NM_001195071	18.1273	0.00530792	0.0323695	0.164111	-6.09343	0.940199	5.72904
MNT	NM_020310	29.8894	0.00434119	0.0289512	0.163071	-6.13231	1.54094	9.4495
PDZD11	NM_016484	18.0039	0.00414995	0.0282407	0.1624	-6.15765	0.924562	5.69312
HNRNPK	NM_001318188	263.33	0.00086814	0.012834	0.162007	-6.17257	13.4919	83.2795
ZNF703	NM_025069	9.03095	0.0108562	0.0484568	0.16185	-6.17854	0.462281	2.85622
METTL23	NM_001206984	31.4994	0.00246546	0.02161	0.161737	-6.18288	1.61134	9.96269
EIF2S3B	NM_001357734	86.5378	0.00318558	0.0247741	0.161462	-6.1934	4.41966	27.3727
TCEANC	NM_001297564	11.0267	0.0114402	0.0499218	0.161427	-6.19476	0.563036	3.48787
ZBTB7B	NR_046206	29.6941	0.00337819	0.0254018	0.161173	-6.20452	1.51396	9.39337
CDK4	NM_000075	39.3131	0.00564206	0.0334575	0.161074	-6.20832	2.00322	12.4366
CSNK2B	NM_001320.6	105.835	0.00926027	0.0443726	0.161046	-6.20942	5.39195	33.4809
KAT14	NM_020536	26.4704	0.00252022	0.0218454	0.160472	-6.23164	1.34402	8.37546
SLC7A7	NM_001126105	243.137	0.00156546	0.0174438	0.160382	-6.2351	12.3387	76.9329
TRIM44	NM_017583	203.547	0.00187836	0.0190553	0.160296	-6.23846	10.3243	64.4076
PUS3	NM_031307	16.2803	0.00445824	0.0293995	0.159996	-6.25015	0.824299	5.152
COPB1	NM_001144062	123.556	0.00454534	0.0296974	0.159642	-6.26403	6.24268	39.1043
CCDC69	NM_015621	314.249	0.00281652	0.0231879	0.159579	-6.26647	15.8716	99.4592
SLC6A6	NM_001134367	140.92	0.001323	0.0158172	0.159267	-6.27877	7.10413	44.6052
FAM118A	NM_001349913	19.1834	0.00371084	0.0266856	0.158432	-6.31185	0.962271	6.07371
PRCP	NM_005040	326.622	0.000876153	0.0128921	0.158412	-6.31267	16.3819	103.413
PDXDC1	NM_001285447	45.019	0.00253686	0.0219052	0.158335	-6.31572	2.25692	14.254
SH3PXD2A	NM_014631	24.6156	0.00280336	0.0231626	0.15816	-6.32269	1.23275	7.79429
KNOP1	NM_001012991	8.35163	0.00891228	0.0434263	0.158148	-6.32321	0.418217	2.64447
BAHD1	NR_125372	26.2553	0.00248718	0.0216708	0.158035	-6.32772	1.31387	8.3138
ZNF689	NR_073482	9.53821	0.00701169	0.0377737	0.157801	-6.3371	0.476641	3.02052
PLAGL2	NM_002657	135.689	0.000982777	0.0138018	0.157789	-6.33759	6.78012	42.9696
[truncated: 2,020 more rows]

## Sheet: SCI Post vs Pre CVscES DE Genes
Gene symbol	Transcript ID	Total counts	P-value (Yes vs. No)	FDR step up (Yes vs. No)	Ratio (Yes vs. No)	Fold change (Yes vs. No)	LSMean(Yes) (Yes vs. No)	LSMean(No) (Yes vs. No)
NEAT1	NR_028272	40.7518	6.55061e-05	0.00499707	23.311	23.311	39.0756	1.67627
RNA18SN1	NR_145820.1	4154.48	0	0	9.63261	9.63261	3763.75	390.73
RNA18SN2	NR_146146.4	4154.48	0	0	9.63261	9.63261	3763.75	390.73
RNA18SN3	NR_146152.1	4154.48	0	0	9.63261	9.63261	3763.75	390.73
RNA18SN4	NR_146119.6	4154.48	0	0	9.63261	9.63261	3763.75	390.73
RNA18SN5	NR_003286.1	4154.48	0	0	9.63261	9.63261	3763.75	390.73
PLEC	NM_000445	27.1779	0.00103741	0.0471127	6.10927	6.10927	23.3551	3.82289
SUN2	NM_015374	35.3644	0.000206888	0.0128352	5.86105	5.86105	30.21	5.15436
DAP3	NM_004632	38.8062	0.000108699	0.0075614	5.74654	5.74654	33.0542	5.75201
ATG16L2	NM_001318766	31.0537	0.000543573	0.0282412	5.71728	5.71728	26.4307	4.62296
GMIP	NM_016573	30.0541	0.000769053	0.0369175	5.44553	5.44553	25.3913	4.66278
ARHGAP30	NM_001025598	90.454	8.36755e-09	1.69025e-06	5.18095	5.18095	75.8197	14.6343
CCT4	NM_006430	37.1553	0.000263255	0.0156404	4.96721	4.96721	30.9287	6.22657
HBB	NM_000518	2774.93	1.31824e-216	2.56042e-213	4.94326	4.94326	2308.03	466.904
DYRK2	NM_006482	31.6996	0.00110759	0.0499405	4.48252	4.48252	25.9176	5.78194
NFAM1	NM_145912	44.3528	0.000284482	0.0166161	3.84297	3.84297	35.1946	9.15818
RBL2	NM_001323611	39.8113	0.000668878	0.0333778	3.7551	3.7551	31.4389	8.37233
CD44	NM_001001391	56.8655	6.19282e-05	0.00479393	3.63904	3.63904	44.6074	12.258
EIF4B	NM_001417	64.9227	3.06769e-05	0.00261687	3.4558	3.4558	50.3523	14.5704
FGR	NM_001042747	58.7629	0.000108704	0.0075614	3.30594	3.30594	45.116	13.6469
ZNF394	NM_001345967	46.0948	0.000668165	0.0333778	3.26318	3.26318	35.2825	10.8123
HBA1	NM_000558	181.882	2.95879e-11	8.20982e-09	3.17465	3.17465	138.314	43.5682
ITGAX	NM_000887	84.0326	9.56626e-06	0.000966192	3.07045	3.07045	63.3881	20.6446
SYNE1	NM_182961	96.3358	6.3099e-06	0.000647662	2.85753	2.85753	71.3623	24.9735
TNFAIP2	NM_006291	91.9071	2.93891e-05	0.00251551	2.65912	2.65912	66.7899	25.1173
SAMD9L	NM_001303496	60.9145	0.000990822	0.0454709	2.55623	2.55623	43.7856	17.129
HNRNPA1P10	NR_002944	81.2759	0.00023449	0.0142329	2.46006	2.46006	57.7861	23.4897
PPT1	NM_000310	94.7387	0.000152976	0.00998102	2.33778	2.33778	66.355	28.3838
EEF2	NM_001961	594.153	4.30463e-21	2.86031e-18	2.32396	2.32396	415.404	178.749
MVP	NM_005115	116.18	3.28799e-05	0.00277665	2.315	2.315	81.1336	35.0468
RNA28SN3	NR_146154	13275.4	0	0	2.22496	2.22496	9158.97	4116.46
FLNA	NM_001456	89.4768	0.000529549	0.0276263	2.20501	2.20501	61.559	27.9178
NPM1	NM_002520	111.534	0.000123164	0.0083631	2.18964	2.18964	76.5661	34.9674
PITHD1	NM_020362	209.346	2.54422e-06	0.000286792	1.99243	1.99243	139.388	69.9585
TLN1	NM_006289	137.103	0.000150218	0.00985358	1.98569	1.98569	91.1827	45.9199
EPB41	NM_001166007	300.511	2.06804e-08	3.86799e-06	1.98414	1.98414	199.808	100.703
HBA2	NM_000517	795.042	8.70236e-20	5.09023e-17	1.98187	1.98187	528.417	266.625
ADIPOR1	NM_001290553	171.835	0.00011975	0.00821651	1.84941	1.84941	111.529	60.3053
TMBIM6	NM_003217	158.245	0.000560271	0.0288123	1.77015	1.77015	101.12	57.125
HLA-A	NM_002116.2	311.898	2.04008e-06	0.000235214	1.74898	1.74898	198.438	113.459
ALAS2	NM_000032	2188.34	4.28512e-36	4.5083e-33	1.74629	1.74629	1391.51	796.836
EIF3L	NM_016091	188.36	0.00045343	0.0241034	1.6973	1.6973	118.527	69.8326
CTSB	NM_001908	229.889	0.000136253	0.00907757	1.68263	1.68263	144.194	85.6954
HSPA8	NM_006597	492.285	3.125e-08	5.55677e-06	1.6746	1.6746	308.226	184.06
HLA-DRA	NM_019111.7	286.699	7.72449e-05	0.00574549	1.61681	1.61681	177.138	109.561
FCGR3B	NM_001271035	269.625	0.000142032	0.00941286	1.61066	1.61066	166.347	103.279
RNF213	NM_001256071	306.622	9.38718e-05	0.00675289	1.58072	1.58072	187.809	118.812
RNA28SN5	NR_003287.3	30315.3	8.67511e-303	1.82539e-299	1.5513	1.5513	18433	11882.3
HLA-B	NM_005514	1508.25	1.11955e-16	4.79129e-14	1.54855	1.54855	916.441	591.808
EEF1A1	NM_001402	11357.3	9.32032e-105	1.47086e-101	1.5179	1.5179	6846.69	4510.63
SMCHD1	NM_015295	1877.11	2.25288e-18	1.18511e-15	0.662111	-1.51032	747.756	1129.35
EVI2A	NM_014210	802.731	7.01414e-09	1.42828e-06	0.658531	-1.51853	318.73	484.001
ATP11B	NM_014616	280.133	0.000514955	0.0270325	0.654177	-1.52864	110.784	169.349
EMB	NM_198449	349.72	0.00010401	0.00731543	0.654118	-1.52878	138.296	211.424
S100P	NM_005980	346.632	0.000111101	0.00770688	0.654035	-1.52897	137.064	209.567
HECA	NM_016217	261.18	0.000779575	0.0372104	0.653603	-1.52998	103.234	157.946
ITM2B	NM_021999	1659.76	8.76874e-18	4.34139e-15	0.649477	-1.5397	653.524	1006.23
NIN	NM_020921	455.752	6.25696e-06	0.00064485	0.648425	-1.5422	179.275	276.477
CREB5	NM_001011666	270.648	0.000418122	0.0226557	0.644454	-1.5517	106.066	164.582
YPEL5	NM_016061	238.736	0.000823059	0.0389911	0.64167	-1.55843	93.3133	145.422
KIAA1551	NM_018169	2040.42	7.25042e-23	5.23066e-20	0.639603	-1.56347	795.961	1244.46
BLVRB	NM_000713	1494.95	2.08568e-17	9.9365e-15	0.637393	-1.56889	581.943	913.005
SH3BGRL	NM_003022	391.763	1.35602e-05	0.00127759	0.637068	-1.56969	152.455	239.307
SLC40A1	NM_014585	284.012	0.000195439	0.0121848	0.635415	-1.57377	110.348	173.664
MOB1A	NM_018221	265.202	0.000293508	0.016959	0.633598	-1.57829	102.86	162.342
NEIL3	NM_018248	271.688	0.000235256	0.0142451	0.632532	-1.58095	105.267	166.421
TLR1	NM_003263	537.804	2.20435e-07	3.45713e-05	0.632122	-1.58197	208.292	329.512
IFITM1	NM_003641	735.207	1.21058e-09	2.72921e-07	0.631061	-1.58463	284.453	450.754
FAM8A1	NM_016255	326.642	4.94265e-05	0.00396197	0.630586	-1.58583	126.32	200.322
RGS2	NM_002923	2382.99	5.65712e-28	4.92559e-25	0.630421	-1.58624	921.41	1461.58
CREBRF	NM_153607	293.561	0.000100399	0.00712098	0.62722	-1.59434	113.155	180.407
BTG1	NM_001731	442.258	1.78452e-06	0.000212543	0.627068	-1.59472	170.445	271.813
PTPRC	NM_080921.1	1921.04	2.36266e-23	1.75462e-20	0.626957	-1.59501	740.284	1180.76
FBXL5	NM_012161	508.082	1.93591e-07	3.09378e-05	0.621894	-1.60799	194.817	313.265
ZNF267	NM_003414	281.263	0.000105989	0.00743398	0.62162	-1.6087	107.817	173.445
SPOPL	NM_001001664	289.379	7.86586e-05	0.00579461	0.620311	-1.6121	110.784	178.595
RAB8B	NM_016530	247.673	0.000258648	0.0154394	0.620254	-1.61224	94.8126	152.861
MBNL3	NM_018388	278.625	0.000106382	0.00744088	0.620217	-1.61234	106.657	171.968
LITAF	NM_001136472	514.41	1.28968e-07	2.12839e-05	0.619353	-1.61459	196.746	317.664
PHC3	NM_024947	219.472	0.000557688	0.028738	0.619147	-1.61512	83.9242	135.548
PJA2	NM_014819	286.377	7.94679e-05	0.00579932	0.618867	-1.61586	109.477	176.899
WSB1	NR_145520	237.791	0.000316009	0.0180118	0.618336	-1.61724	90.8554	146.935
SWT1	NM_001105518	247.099	0.000231837	0.0141357	0.617486	-1.61947	94.3316	152.767
RPPH1	NR_002312	28239.5	0	0	0.617365	-1.61979	10779.3	17460.2
SRGN	NM_002727	2992.92	8.5784e-38	1.03145e-34	0.616443	-1.62221	1141.37	1851.55
CLK1	NR_027856	304.518	3.93439e-05	0.00325716	0.615605	-1.62442	116.033	188.485
DAPP1	NM_014395	210.773	0.000587605	0.0300345	0.614049	-1.62854	80.1863	130.586
HEMGN	NM_018437	430.48	8.64085e-07	0.000110193	0.613519	-1.62994	163.684	266.795
DDX17	NM_001098504	269.729	8.30307e-05	0.00600724	0.610203	-1.6388	102.217	167.512
DDX60L	NM_001345927	219.218	0.000386667	0.0215052	0.610104	-1.63906	83.0666	136.151
ELOB	NM_007108	340.912	9.28272e-06	0.00094132	0.609559	-1.64053	129.107	211.804
PPM1A	NM_021003	287.631	4.52594e-05	0.00368645	0.60903	-1.64196	108.871	178.761
RPS15A	NM_001019	275.215	6.01954e-05	0.00467672	0.607243	-1.64679	103.981	171.234
MEGF9	NM_001080497	416.278	7.9326e-07	0.000102717	0.607056	-1.64729	157.247	259.031
ST8SIA4	NM_005668	445.517	3.19144e-07	4.74023e-05	0.606782	-1.64804	168.244	277.273
CLEC2B	NM_005127	314.332	1.57221e-05	0.00144884	0.604941	-1.65305	118.479	195.853
LAPTM5	NM_006762	465.862	1.32876e-07	2.16459e-05	0.603843	-1.65606	175.396	290.466
UBA52	NM_001033930	1932.3	1.0612e-27	8.93174e-25	0.598799	-1.67001	723.705	1208.59
PIAS1	NM_016166	176.195	0.00098207	0.0453635	0.598699	-1.67029	65.9834	110.211
MDM2	NM_002392	254.933	7.12666e-05	0.00538767	0.598045	-1.67211	95.405	159.528
EIF1	NM_005801	306.551	1.31525e-05	0.0012485	0.597896	-1.67253	114.704	191.847
LPCAT2	NM_017839	198.249	0.000427896	0.0230371	0.596215	-1.67725	74.0496	124.199
ANKRD44	NM_001195144	588.156	1.20938e-09	2.72921e-07	0.595533	-1.67917	219.53	368.627
BIRC2	NM_001166	235.315	0.000103773	0.00731543	0.592423	-1.68798	87.5435	147.772
DEK	NM_003472	300.674	1.10827e-05	0.00109312	0.591872	-1.68956	111.793	188.881
WASHC4	NM_015275	213.381	0.000205111	0.0127563	0.590953	-1.69218	79.2594	134.121
S100A8	NM_002964	3302.11	1.44372e-48	2.02522e-45	0.589865	-1.6953	1225.13	2076.97
TET2	NM_001127208	356.276	1.21102e-06	0.000149162	0.587025	-1.70351	131.783	224.493
SRP9	NM_003133	186.243	0.000435833	0.0234144	0.58627	-1.7057	68.8337	117.41
AGTPBP1	NM_001330701	312.425	4.11898e-06	0.000438836	0.582604	-1.71643	115.013	197.412
GUK1	NM_001159390	1155.1	8.01098e-19	4.49505e-16	0.582373	-1.71711	425.122	729.983
FCGR2A	NM_001136219	458.895	2.23779e-08	4.13396e-06	0.581917	-1.71846	168.807	290.088
VAPA	NM_194434	213.42	0.000135921	0.00907757	0.581792	-1.71883	78.4972	134.923
CAPZA2	NM_006136	470.791	1.29147e-08	2.52787e-06	0.580561	-1.72247	172.928	297.863
ANKRD12	NM_015208	284.819	8.55647e-06	0.000874699	0.578479	-1.72867	104.38	180.439
NIPBL	NM_133433	163.427	0.000697344	0.0342567	0.576542	-1.73448	59.7653	103.662
ETNK1	NM_018638	175.613	0.000419911	0.0227039	0.575324	-1.73815	64.1358	111.478
RNA28SN2	NR_146148	2296.77	7.79459e-38	9.84067e-35	0.572459	-1.74685	836.149	1460.63
RN7SL2	NR_027260	709116	0	0	0.572176	-1.74771	258075	451041
ANKRD36BP2	NR_015424	948.254	1.06814e-16	4.6501e-14	0.571065	-1.75111	344.68	603.574
ABHD5	NM_016006	202.634	0.000123793	0.00838006	0.570834	-1.75182	73.6362	128.998
TMEM170B	NM_001100829	177.571	0.000315512	0.0180118	0.569974	-1.75447	64.4667	113.105
LUZP6	NM_001128619	212.248	7.75925e-05	0.00574549	0.568787	-1.75813	76.9535	135.294
MTPN	NM_145808	212.248	7.75925e-05	0.00574549	0.568787	-1.75813	76.9535	135.294
RSBN1L	NM_198467	173.21	0.00034248	0.0193027	0.567718	-1.76144	62.7244	110.485
TMEM33	NM_018126	242.254	2.2512e-05	0.00198751	0.567419	-1.76237	87.698	154.556
DCUN1D1	NM_020640	323.664	8.54578e-07	0.000109534	0.565749	-1.76757	116.949	206.715
PTEN	NM_001304717	356.092	2.3403e-07	3.64769e-05	0.565281	-1.76903	128.598	227.494
NORAD	NR_027451	795.832	1.04908e-14	3.89547e-12	0.565065	-1.76971	287.334	508.498
TMEM56-RWDD3	NM_001199691	622.969	7.24206e-12	2.17693e-09	0.56452	-1.77142	224.784	398.185
BCL2A1	NM_004049	175.105	0.000276108	0.0162511	0.564204	-1.77241	63.16	111.945
STAG2	NM_006603	188.624	0.00016028	0.0103241	0.564198	-1.77243	68.0356	120.588
STK17B	NM_004226	855.872	8.92359e-16	3.57652e-13	0.564132	-1.77263	308.685	547.186
LRRFIP1	NM_001137553	410.602	2.29576e-08	4.20058e-06	0.562983	-1.77625	147.898	262.704
EGLN1	NM_022051	289.18	2.44694e-06	0.000278312	0.561276	-1.78165	103.96	185.221
ATP6V1A	NM_001690	175.957	0.000224342	0.0137614	0.559946	-1.78589	63.16	112.797
JMJD1C	NM_001282948	154.783	0.000493947	0.0260924	0.557576	-1.79348	55.4088	99.3745
FTL	NM_000146	7611.86	3.1437e-132	5.66989e-129	0.556517	-1.79689	2721.54	4890.32
MAP3K7CL	NM_001286624	401.771	1.73373e-08	3.29148e-06	0.556072	-1.79833	143.576	258.196
PCMTD1	NM_052937	391.227	2.36474e-08	4.29566e-06	0.554746	-1.80263	139.593	251.634
MAP3K2	NM_006609	461.137	1.32832e-09	2.94211e-07	0.554584	-1.80315	164.506	296.63
ARPC5	NM_005717	404.889	1.02067e-08	2.01342e-06	0.551752	-1.81241	143.965	260.924
RNF11	NM_014372	537.48	4.07666e-11	1.09506e-08	0.551604	-1.81289	191.077	346.402
CEBPD	NM_005195	234.372	1.11854e-05	0.00109469	0.548849	-1.822	83.0518	151.32
STXBP5	NM_139244	172.532	0.000155165	0.0100718	0.547552	-1.82631	61.045	111.487
WIPF1	NM_003387	323.778	2.14704e-07	3.3883e-05	0.547242	-1.82734	114.517	209.261
LRRC37A2	NM_001006607	138.07	0.000700693	0.0343014	0.546972	-1.82825	48.8182	89.2517
SKAP2	NM_001303468	257.341	3.51277e-06	0.000381654	0.546092	-1.83119	90.8947	166.446
SF3B1	NM_001308824	280.714	1.23312e-06	0.000151147	0.545651	-1.83267	99.0985	181.615
SERINC1	NM_020755	384.619	1.35202e-08	2.62604e-06	0.545516	-1.83313	135.758	248.861
RIPOR2	NM_001286445	659.288	8.6998e-14	3.00918e-11	0.544344	-1.83707	232.383	426.905
RAD21	NM_006265	216.453	1.84299e-05	0.00167394	0.543608	-1.83956	76.2276	140.225
TMEM30A	NM_018247	267.66	1.83808e-06	0.000216877	0.543025	-1.84154	94.1955	173.464
DENND4A	NM_001144823	190.384	5.68698e-05	0.00445951	0.542838	-1.84217	66.9855	123.399
ACAP2	NM_012287	571.99	3.00194e-12	9.35789e-10	0.542795	-1.84232	201.241	370.749
PTPN12	NM_001131008	128.919	0.000849695	0.0401024	0.540251	-1.85099	45.2191	83.7001
MAN1A1	NM_005907	174.694	9.43599e-05	0.00676872	0.538248	-1.85788	61.1273	113.567
RNF149	NM_173647	844.073	7.82978e-18	3.95404e-15	0.537373	-1.8609	295.037	549.036
PTPRA	NM_080840	151.127	0.000270414	0.0159905	0.537201	-1.8615	52.8137	98.3129
ZNF66	NM_001355197	137.991	0.000495408	0.0261149	0.536885	-1.8626	48.2049	89.7863
SOS2	NM_006939	314.404	1.40641e-07	2.27641e-05	0.536404	-1.86427	109.768	204.636
MAP1LC3B	NM_022818	129.662	0.000718257	0.0350793	0.536225	-1.86489	45.259	84.4029
PPP3R1	NM_000945	216.044	1.22452e-05	0.00117741	0.53563	-1.86696	75.3564	140.687
ATRX	NM_000489	130.717	0.000627364	0.0316819	0.533703	-1.8737	45.4873	85.2297
FBXL3	NM_012158	240.799	3.43361e-06	0.000375319	0.533543	-1.87426	83.7777	157.021
TANK	NM_001199135	126.851	0.000749026	0.0361379	0.533437	-1.87464	44.1277	82.7233
IPMK	NM_152230	181.205	5.53377e-05	0.00436649	0.533166	-1.87559	63.0148	118.19
PNRC1	NM_006813	685.463	3.55514e-15	1.33981e-12	0.531803	-1.8804	237.975	447.488
GNG11	NM_004126	154.055	0.00018459	0.0116814	0.53101	-1.8832	53.4319	100.623
TUBB1	NM_030773	227.841	5.31504e-06	0.000552283	0.530628	-1.88456	78.9863	148.854
USP10	NR_073577	176.556	5.88172e-05	0.00458375	0.52966	-1.888	61.1344	115.422
TLR4	NM_138557	206.29	1.27402e-05	0.00121852	0.527779	-1.89473	71.2639	135.026
CCNG2	NM_004354	174.149	5.38755e-05	0.00426444	0.52517	-1.90415	59.9657	114.183
TNFSF13B	NM_006573	188.234	2.65274e-05	0.00228607	0.524889	-1.90516	64.7929	123.441
PF4	NM_002619	322.477	3.75957e-08	6.54685e-06	0.524695	-1.90587	110.974	211.502
GNAQ	NM_002072	271.493	4.27917e-07	5.96956e-05	0.524109	-1.908	93.3606	178.132
ZBTB44	NM_014155	157.589	0.000116252	0.0080305	0.523945	-1.9086	54.1804	103.409
UBE2B	NM_003337	250.99	9.40106e-07	0.000118098	0.520835	-1.91999	85.9557	165.034
ASAP1	NM_001362926	252.084	6.82254e-07	9.01932e-05	0.516844	-1.93482	85.8942	166.19
ZNF91	NM_003430	164.5	5.67202e-05	0.00445951	0.515505	-1.93984	55.9553	108.545
IDS	NM_000202	237.36	1.3048e-06	0.000159161	0.515273	-1.94072	80.7151	156.645
STEAP4	NM_024636	141.335	0.000187349	0.0118264	0.515133	-1.94125	48.0527	93.2822
STK38L	NM_015000	130.722	0.000324462	0.0184105	0.514875	-1.94222	44.4298	86.2924
UBE2D3	NM_181889	129.208	0.000326067	0.01846	0.51278	-1.95016	43.7969	85.4108
RN7SL1	NR_002715	685351	0	0	0.507825	-1.96918	230822	454530
RP2	NM_006915	206.247	3.73219e-06	0.000401012	0.505574	-1.97795	69.2582	136.989
S100A9	NM_002965	16691.5	0	0	0.505015	-1.98014	5600.91	11090.6
ERV3-1-ZNF117	NM_001348050	387.111	1.73207e-10	4.50875e-08	0.502737	-1.98911	129.507	257.604
MMD	NM_012329	106.311	0.000749952	0.0361379	0.499804	-2.00078	35.4277	70.8831
PPBP	NM_002704	1842.04	8.68271e-45	1.15389e-41	0.499313	-2.00275	613.45	1228.59
SNX18	NM_001102575	122.511	0.000285599	0.0166161	0.498755	-2.00499	40.7692	81.7419
UBL3	NM_007106	205.077	2.67465e-06	0.000300155	0.498716	-2.00515	68.2418	136.835
RASSF3	NM_178169	237.535	4.36272e-07	6.05268e-05	0.498695	-2.00523	79.0403	158.494
PPP1CB	NM_206876	497.453	2.57076e-13	8.541e-11	0.498476	-2.00612	165.48	331.973
EIF4E3	NM_001134651	110.004	0.000577456	0.0295756	0.498284	-2.00689	36.584	73.42
KCTD12	NM_138444	227.583	7.20834e-07	9.43059e-05	0.497885	-2.0085	75.6468	151.936
LYSMD3	NM_198273	102.936	0.00081394	0.0387043	0.496112	-2.01567	34.1337	68.8025
AHR	NM_001621	135.318	0.000123211	0.0083631	0.496008	-2.0161	44.8654	90.453
PTGS2	NM_000963	106.02	0.000670721	0.0333917	0.495708	-2.01732	35.1373	70.8831
TXNIP	NM_001313972	229.243	5.55019e-07	7.53453e-05	0.495315	-2.01892	75.9354	153.307
PRKAR1A	NM_002734	247.218	1.85486e-07	2.98314e-05	0.494211	-2.02343	81.7674	165.45
SLC38A2	NM_001307936	177.132	1.01146e-05	0.001003	0.494057	-2.02406	58.5744	118.558
RAB33B	NM_031296	132.761	0.000127847	0.00863138	0.493173	-2.02769	43.849	88.912
FAR1	NM_032228	304.803	5.71314e-09	1.17282e-06	0.491734	-2.03362	100.475	204.328
CTBS	NM_004388	167.508	1.52824e-05	0.00142919	0.491161	-2.03599	55.1742	112.334
WDR26	NM_025160	132.918	0.000116402	0.0080305	0.49103	-2.03654	43.7728	89.1448
CUL3	NM_003590	104.177	0.000627084	0.0316819	0.490101	-2.0404	34.2644	69.913
CLEC4E	NM_014358	222.949	5.64323e-07	7.57934e-05	0.49005	-2.04061	73.3237	149.625
H3F3AP4	NR_002315	205.028	1.55117e-06	0.000187403	0.48949	-2.04294	67.378	137.649
ZEB2	NM_014795	134.092	9.66176e-05	0.0068721	0.488121	-2.04867	43.9837	90.1083
SNX6	NM_152233	114.372	0.000315651	0.0180118	0.487982	-2.04926	37.508	76.8635
CGGBP1	NM_003663	121.134	0.000182284	0.0115763	0.484183	-2.06534	39.5174	81.6168
ZFP36L2	NM_006887	597.045	9.38463e-17	4.15723e-14	0.483938	-2.06638	194.707	402.338
PRKAR2B	NM_002736	204.713	1.0451e-06	0.000129994	0.482695	-2.0717	66.6447	138.068
OGFRL1	NM_024576	609.872	2.79677e-17	1.30775e-14	0.481374	-2.07739	198.179	411.694
CHSY1	NM_014918	91.1121	0.000987064	0.0454709	0.478194	-2.0912	29.4747	61.6374
CELF2	NM_001025077	139.679	4.38344e-05	0.00359357	0.477439	-2.09451	45.1376	94.5412
RGS18	NM_130782	1346.27	2.35338e-37	2.70103e-34	0.474546	-2.10728	433.263	913.005
CCDC126	NM_138771	97.015	0.000601889	0.0306405	0.474437	-2.10776	31.217	65.798
HSDL2	NM_032303	106.45	0.000324179	0.0184105	0.47427	-2.1085	34.2447	72.205
HIPK3	NM_001278163	289.121	3.11801e-09	6.72904e-07	0.474228	-2.10869	93.0042	196.117
GCA	NM_012198	1119.21	2.12146e-31	1.98396e-28	0.474171	-2.10894	359.998	759.215
SARAF	NM_001284239	208.841	4.60879e-07	6.35912e-05	0.473749	-2.11082	67.1339	141.708
FYB1	NM_001243093	167.441	6.07073e-06	0.000628221	0.472912	-2.11456	53.7607	113.68
KATNBL1	NM_024713	226.969	1.30533e-07	2.14024e-05	0.472046	-2.11844	72.7828	154.186
LNPK	NR_130941	159.276	9.73245e-06	0.000979062	0.471912	-2.11904	51.0657	108.21
IRAK3	NM_007199	186.824	1.65514e-06	0.000199011	0.471802	-2.11953	59.8886	126.936
BACH1	NM_001186	431.201	3.23045e-13	1.05934e-10	0.47149	-2.12093	138.164	293.037
FOXN2	NM_002158	207.06	3.68812e-07	5.32143e-05	0.468553	-2.13423	66.0639	140.996
ZBTB18	NM_001278196	90.107	0.000792089	0.0377363	0.468385	-2.135	28.7423	61.3647
MARCH7	NM_001282807	114.601	0.000150243	0.00985358	0.467682	-2.1382	36.5181	78.083
MBOAT2	NR_135603	130.147	5.12016e-05	0.00407836	0.466612	-2.14311	41.4072	88.74
NEK7	NM_133494	321.348	1.76143e-10	4.53838e-08	0.465499	-2.14823	102.072	219.275
PROK2	NM_021935	120.391	8.48068e-05	0.0061182	0.462902	-2.16029	38.0951	82.2963
CLEC7A	NR_125336	137.399	2.52959e-05	0.00221778	0.461585	-2.16645	43.3922	94.007
DCP2	NM_001242377	188.545	7.80932e-07	0.000101642	0.461085	-2.1688	59.5006	129.045
COMMD6	NM_203495	83.2	0.000992256	0.0454709	0.459691	-2.17537	26.2016	56.9984
NAMPT	NM_005746	3982.62	1.60407e-115	2.70018e-112	0.457972	-2.18354	1251	2731.62
PICALM	NM_001206947	269.071	2.69147e-09	5.90953e-07	0.457696	-2.18486	84.4846	184.587
MXD1	NM_001202514	87.6998	0.000679701	0.0336518	0.457587	-2.18538	27.532	60.1678
RELL1	NM_001085400	96.242	0.000353073	0.0198113	0.455986	-2.19305	30.1411	66.1009
CD164	NM_001346500	356.697	5.15779e-12	1.58822e-09	0.454559	-2.19993	111.47	245.227
TDP2	NM_016614	196.558	2.98744e-07	4.49006e-05	0.454474	-2.20035	61.4176	135.14
GSPT1	NM_001130006	172.38	1.4735e-06	0.000178874	0.453071	-2.20716	53.7486	118.632
PGRMC1	NM_006667	134.24	2.05194e-05	0.00184383	0.452058	-2.21211	41.7918	92.448
RAB6A	NM_198896	94.933	0.000286945	0.016656	0.446761	-2.23833	29.3154	65.6176
CSF2RB	NM_000395	627.218	5.75186e-21	3.72396e-18	0.443394	-2.25533	192.674	434.544
LY96	NM_015364	182.915	3.83481e-07	5.50165e-05	0.443147	-2.25659	56.1678	126.747
CAVIN2	NM_004657	614.977	1.2295e-20	7.7612e-18	0.442853	-2.25809	188.754	426.223
FBXO9	NM_012347	126.029	2.21193e-05	0.0019597	0.440302	-2.27117	38.5271	87.5015
DUSP1	NM_004417	698.414	1.021e-23	7.81217e-21	0.437945	-2.28339	212.711	485.703
ZC3H11A	NM_001350265	92.2843	0.000224542	0.0137614	0.433293	-2.30791	27.8981	64.3863
NCOA2	NM_001321711	105.29	7.38769e-05	0.00555176	0.430833	-2.32108	31.7036	73.5867
UBE2D1	NM_003338	227.713	5.21578e-09	1.08842e-06	0.429958	-2.32581	68.4686	159.245
FAM13B	NM_016603	73.247	0.00087751	0.0413379	0.428028	-2.3363	21.9546	51.2924
B3GNT5	NM_032047	82.4683	0.000404141	0.0219453	0.427155	-2.34107	24.6832	57.7851
SON	NM_001291412	94.0747	0.000143505	0.00948563	0.424378	-2.35639	28.0285	66.0461
LBR	NM_194442	154.523	8.20031e-07	0.000105642	0.419164	-2.3857	45.6399	108.883
FTH1	NM_002032	856.203	6.90324e-32	6.97227e-29	0.413479	-2.4185	250.461	605.742
PELI1	NM_020651	432.504	5.71158e-17	2.57531e-14	0.412562	-2.42388	126.32	306.184
NUP214	NM_001318325	95.912	8.00733e-05	0.00582666	0.41238	-2.42495	28.0039	67.9081
LIMS1	NM_001193488	160.524	2.87687e-07	4.37597e-05	0.409847	-2.43994	46.6648	113.859
TMED5	NM_016040	108.349	2.1024e-05	0.00186921	0.405811	-2.4642	31.2766	77.0719
MOB1B	NM_001244766	86.7671	0.000137965	0.00916742	0.405196	-2.46794	25.0198	61.7473
PIP4P2	NM_018710	185.363	1.79602e-08	3.3843e-06	0.400376	-2.49765	52.9963	132.366
GNG10	NM_001017998	584.612	6.65844e-24	5.25392e-21	0.396552	-2.52173	166.001	418.611
ELF2	NM_201999	86.5153	9.65246e-05	0.0068721	0.394191	-2.53684	24.4612	62.0541
LINC01506	NR_109769	74.5238	0.000291814	0.0168998	0.393737	-2.53976	21.0533	53.4705
UBE2W	NM_001001481	72.0642	0.000337928	0.0190887	0.390877	-2.55835	20.2521	51.8121
UBQLN1	NM_053067	145.613	3.06316e-07	4.57661e-05	0.388644	-2.57305	40.753	104.86
SEPT7	NM_001363715	65.8984	0.000546309	0.0283251	0.38692	-2.58451	18.3842	47.5142
MME	NM_000902	288.577	4.61924e-13	1.4764e-10	0.386751	-2.58564	80.4812	208.096
CCNT2	NM_001241	59.9648	0.000954482	0.0443027	0.386082	-2.59012	16.7027	43.2621
CNBP	NM_001127192	61.3435	0.00077834	0.0372104	0.383435	-2.60801	17.002	44.3414
LYN	NM_001111097	207.646	5.64801e-10	1.38459e-07	0.382087	-2.6172	57.4052	150.241
CREB1	NM_004379	114.2	3.41295e-06	0.000374682	0.377393	-2.64976	31.2898	82.9104
ZC3HAV1	NM_001363491	79.8302	9.61229e-05	0.0068721	0.375314	-2.66443	21.7851	58.0451
ACTR2	NM_001005386	130.118	5.43367e-07	7.41622e-05	0.372358	-2.68559	35.3045	94.8134
TIA1	NR_147230	64.3641	0.000401745	0.0218622	0.370342	-2.70021	17.3947	46.9693
HIST2H2AA3	NM_003516	93.5508	1.96641e-05	0.00177328	0.370096	-2.70201	25.2703	68.2805
HIST2H2AA4	NM_001040874	93.5508	1.96641e-05	0.00177328	0.370096	-2.70201	25.2703	68.2805
PLXNC1	NR_037687	280.519	1.36711e-13	4.60261e-11	0.369556	-2.70595	75.6941	204.824
SLTM	NM_001013843	54.6477	0.000982726	0.0453635	0.365304	-2.73745	14.6217	40.0261
ACSL4	NM_001318510	68.1677	0.000232329	0.0141357	0.365245	-2.73788	18.237	49.9307
CHD9	NM_001308319	63.0907	0.000392064	0.0216365	0.36469	-2.74206	16.8599	46.2308
MARCKS	NM_002356	282.304	6.02849e-14	2.11416e-11	0.364133	-2.74625	75.3564	206.948
IDI1	NR_134300	66.2557	0.00025978	0.0154704	0.362149	-2.7613	17.6151	48.6406
AQP9	NM_001320635	167.171	5.19259e-09	1.08842e-06	0.358861	-2.78659	44.1482	123.023
EIF4G2	NM_001042559	111.931	1.69751e-06	0.000203138	0.358159	-2.79206	29.5173	82.4141
CBFB	NM_022845	56.1671	0.000675864	0.0335276	0.356946	-2.80154	14.7748	41.3923
BAZ1A	NM_013448	123.806	4.01821e-07	5.66814e-05	0.354866	-2.81797	32.4272	91.3787
KLHL2	NM_007246	105.733	1.99542e-06	0.00023326	0.347557	-2.87722	27.2703	78.4627
CCPG1	NM_020739	118.141	3.89135e-07	5.55122e-05	0.342736	-2.9177	30.1556	87.9851
TLK1	NM_001136555	49.3721	0.00100782	0.0459342	0.34153	-2.928	12.5693	36.8029
VIM-AS1	NR_108060	83.9009	1.64314e-05	0.0015087	0.338974	-2.95008	21.2403	62.6606
ZDHHC20	NR_104487	73.7339	4.9247e-05	0.00396197	0.33649	-2.97186	18.5641	55.1698
RAP1A	NM_001010935	55.2133	0.000443315	0.0236945	0.336455	-2.97217	13.9001	41.3133
IKBIP	NM_153687	80.9215	1.55715e-05	0.00144552	0.328463	-3.04448	20.0079	60.9136
LMO2	NM_001142315	54.5528	0.000377142	0.0210682	0.327291	-3.05538	13.452	41.1009
FPR1	NM_001193306	125.58	5.71084e-08	9.87663e-06	0.324155	-3.08494	30.7422	94.8379
RBMS1	NM_016836	58.9524	0.000181844	0.0115763	0.320839	-3.11683	14.3198	44.6326
ZNF493	NM_175910	93.1492	2.47706e-06	0.000280474	0.320277	-3.1223	22.5964	70.5527
ZNF254	NM_203282	54.6538	0.000278915	0.0163781	0.316525	-3.15931	13.1401	41.5137
TLR2	NM_001318789	180.75	3.11183e-11	8.54062e-09	0.313951	-3.18521	43.1879	137.562
UBE2K	NM_001312647	56.1966	0.000182469	0.0115763	0.308492	-3.24157	13.249	42.9476
PPP4R2	NM_174907	90.4639	2.00787e-06	0.000233635	0.307956	-3.24721	21.2996	69.1643
SLC25A37	NM_016612	155.288	3.54899e-10	8.87249e-08	0.304054	-3.28889	36.2069	119.081
CCAR1	NM_018237	44.7423	0.00068694	0.0339437	0.29972	-3.33644	10.3177	34.4245
FKBP5	NM_004117	59.7702	8.28779e-05	0.00600724	0.298042	-3.35523	13.7238	46.0464
MBNL1	NM_001314057	132.935	4.12186e-09	8.74597e-07	0.297157	-3.36523	30.4531	102.482
ZFAND5	NM_001278243	82.5936	3.5218e-06	0.000381654	0.296758	-3.36975	18.9012	63.6924
YWHAZ	NM_001135700	81.894	3.7225e-06	0.000401012	0.295802	-3.38064	18.6945	63.1994
PARP8	NM_001178056	65.8315	3.35416e-05	0.00282309	0.295793	-3.38075	15.0275	50.804
ACSL1	NM_001286708	243.59	1.31006e-15	5.16859e-13	0.294743	-3.39279	55.4523	188.138
PPP3CA	NM_001130692	45.2217	0.000542644	0.0282412	0.292531	-3.41845	10.2348	34.987
SRSF10	NM_054016	66.4799	2.73375e-05	0.00234787	0.292404	-3.41992	15.041	51.439
HNRNPK	NM_001318187	42.631	0.000745047	0.0360392	0.290239	-3.44544	9.58982	33.0411
IRS2	NM_003749	157.932	7.87133e-11	2.09212e-08	0.289195	-3.45787	35.4277	122.504
RTN4	NR_135830	61.9193	4.03143e-05	0.00332659	0.284702	-3.51244	13.7219	48.1974
IKZF2	NM_016260	42.6321	0.00065129	0.0326727	0.284296	-3.51746	9.43718	33.1949
CD53	NM_001320638	111.26	3.25719e-08	5.75132e-06	0.282335	-3.54189	24.4965	86.7639
STK26	NM_001042452	49.0166	0.000231848	0.0141357	0.280402	-3.56631	10.7344	38.2822
BASP1	NM_001271606	138.462	3.64025e-10	9.01141e-08	0.273086	-3.66185	29.7011	108.761
RTN3	NM_201428	43.218	0.000459324	0.0243654	0.272933	-3.66391	9.26648	33.9515
ZNF638	NM_001252613	37.8583	0.000934381	0.043772	0.267676	-3.73586	7.99397	29.8643
ZNF107	NM_001013746	66.8739	1.00366e-05	0.00100168	0.265367	-3.76837	14.0245	52.8494
TAX1BP1	NM_001362795	59.8431	2.58047e-05	0.00223812	0.261272	-3.82742	12.3965	47.4466
ZFP36L1	NM_001244698	253.388	4.60353e-18	2.37223e-15	0.26088	-3.83318	52.4267	200.961
CPD	NM_001199775	50.5866	0.000102968	0.00728275	0.259046	-3.86033	10.4081	40.1785
DNAJB14	NM_001278310	70.2044	4.74616e-06	0.000499335	0.258942	-3.86187	14.4398	55.7646
CCDC88A	NM_018084	38.4782	0.00069281	0.0341669	0.258119	-3.87418	7.89428	30.5839
CD46	NM_172361	100.869	3.40756e-08	5.97507e-06	0.255285	-3.91719	20.5136	80.3558
BCL6	NM_001134738	54.3842	4.68182e-05	0.00378898	0.252635	-3.95828	10.9684	43.4158
SDCBP	NM_001007068	120.671	1.30187e-09	2.90904e-07	0.252303	-3.96349	24.3118	96.3595
RASA2	NM_001303246	35.2688	0.00100639	0.0459342	0.250777	-3.98761	7.07128	28.1975
TP53INP1	NM_033285	111.209	3.57232e-09	7.64416e-07	0.244335	-4.09274	21.8367	89.372
JAK2	NM_001322198	44.963	0.000152535	0.009978	0.238975	-4.18453	8.67253	36.2905
USP15	NM_001252078	81.5204	3.34741e-07	4.94282e-05	0.238514	-4.19262	15.6993	65.8211
DENND4C	NM_017925	35.5507	0.0007263	0.0353886	0.236773	-4.22346	6.80597	28.7447
SNAP23	NM_130798	49.4315	6.71625e-05	0.00510799	0.236587	-4.22677	9.45737	39.9741
FGD4	NM_001330374	35.1319	0.000738719	0.0358705	0.233971	-4.27403	6.6613	28.4706
SERF2	NM_001199875	44.7793	0.000122142	0.00835795	0.2288	-4.37064	8.3378	36.4415
PUM2	NM_001282791	48.1578	6.3966e-05	0.00489437	0.226649	-4.4121	8.89816	39.2596
FGFR1OP2	NM_015633	50.597	3.80194e-05	0.00316828	0.223318	-4.47791	9.23654	41.3604
HIPK1	NM_181358	54.026	2.06448e-05	0.00184791	0.22312	-4.4819	9.85534	44.1706
FAM126B	NM_001321629	98.3246	8.98829e-09	1.78704e-06	0.222563	-4.49311	17.8996	80.4249
FPR2	NM_001462	34.4896	0.000626563	0.0316819	0.219758	-4.55046	6.21383	28.2757
KIF14	NM_014875	32.7646	0.000765228	0.0368038	0.213552	-4.68271	5.76567	26.9989
NPAT	NM_001321307	39.8947	0.000178321	0.011428	0.207345	-4.82288	6.85138	33.0434
GNA13	NM_001282425	83.0415	6.16012e-08	1.05097e-05	0.206467	-4.84339	14.2112	68.8303
UGP2	NM_006759	32.8351	0.000650481	0.0326727	0.205463	-4.86705	5.59652	27.2385
SOD2	NM_001322815	232.789	8.8701e-20	5.09023e-17	0.203592	-4.91178	39.3771	193.412
MAPK14	NM_001315	44.1592	7.27009e-05	0.00547969	0.203191	-4.92148	7.45746	36.7017
ARHGDIB	NM_001321421	40.0956	0.000148996	0.00982286	0.200937	-4.97668	6.70868	33.387
ACOX1	NM_007292	30.0008	0.000972491	0.0450558	0.197206	-5.07084	4.94179	25.059
MCL1	NM_001197320	183.671	1.77066e-16	7.45152e-14	0.190541	-5.24821	29.3958	154.275
SNX13	NM_001350862	29.7333	0.000897018	0.0420998	0.189115	-5.2878	4.72873	25.0046
VCAN	NM_001164098	47.2587	2.58824e-05	0.00223812	0.185577	-5.38861	7.39734	39.8614
ANP32E	NM_001136479	35.5228	0.000255614	0.0152944	0.18371	-5.44335	5.51309	30.0097
TGFBR1	NM_001130916	63.1009	1.08831e-06	0.000134705	0.183462	-5.45072	9.78201	53.3189
BCLAF1	NM_001077441	93.4186	2.86053e-09	6.22658e-07	0.182448	-5.48102	14.4142	79.0044
RUBCNL	NM_025113	47.8019	2.07112e-05	0.00184791	0.180977	-5.52556	7.32534	40.4766
CREBBP	NM_001079846	34.7281	0.000241228	0.0145718	0.171828	-5.81977	5.09227	29.6358
ZNF106	NM_001284306	27.9941	0.000943249	0.0439429	0.169228	-5.9092	4.05172	23.9424
PRKDC	NM_001081640	53.5937	4.59728e-06	0.000485696	0.167997	-5.95248	7.70858	45.8852
CD302	NM_001198764	53.1886	4.87634e-06	0.000508792	0.167092	-5.98472	7.61499	45.5736
MPZL3	NR_104405	40.0731	6.84132e-05	0.00518749	0.163954	-6.09928	5.64467	34.4284
BTBD1	NM_001011885	31.5618	0.000393215	0.0216365	0.161327	-6.19858	4.38445	27.1774
FNDC3B	NM_001135095	67.093	2.11358e-07	3.35647e-05	0.157742	-6.33947	9.1414	57.9516
RHOT1	NM_001288758	27.1817	0.000881405	0.0414441	0.151439	-6.60331	3.57498	23.6067
BROX	NM_001288581	53.2762	2.80504e-06	0.000312015	0.145541	-6.87093	6.76873	46.5075
ELOVL5	NM_001242830	63.9604	2.79635e-07	4.30536e-05	0.14479	-6.90657	8.08952	55.8709
ABHD18	NM_001358451	27.5878	0.000727394	0.0353886	0.143172	-6.98461	3.45512	24.1326
TMPO	NM_001307975	26.6107	0.000822084	0.0389911	0.134541	-7.43266	3.15568	23.4551
BNIP2	NM_001320675	76.1101	1.53638e-08	2.96134e-06	0.134483	-7.43591	9.02216	67.0879
NAB1	NM_001321315	29.622	0.000385006	0.0214601	0.127426	-7.8477	3.34799	26.274
METTL9	NM_001288659	38.3106	5.0836e-05	0.00406206	0.122584	-8.15764	4.18346	34.1272
OSBPL8	NM_001319655	73.6399	1.63115e-08	3.12019e-06	0.11412	-8.76269	7.54299	66.0969
CTSS	NM_001199739	61.1717	2.61341e-07	4.04839e-05	0.113274	-8.82815	6.22413	54.9475
RBM47	NM_019027	48.0732	4.86029e-06	0.000508792	0.110822	-9.0235	4.79605	43.2772
CPSF2	NM_001322270	25.0241	0.000946503	0.0440133	0.105094	-9.51533	2.37977	22.6443
STYX	NM_001130701	45.1718	8.73713e-06	0.000889566	0.101982	-9.80563	4.1804	40.9914
TSC22D3	NM_001015881	216.323	2.06838e-22	1.41153e-19	0.0977819	-10.2268	19.2684	197.055
SNX10	NM_001199838	64.4043	1.0565e-07	1.76666e-05	0.0952364	-10.5002	5.60028	58.804
BAZ2B	NM_001289975	37.5057	4.93812e-05	0.00396197	0.089862	-11.1282	3.09244	34.4132
PPIP5K2	NM_001345877	38.5112	3.92126e-05	0.00325697	0.0878196	-11.387	3.10901	35.4022
ABHD3	NM_001308256	51.9272	1.80367e-06	0.000213815	0.0867449	-11.5281	4.14487	47.7823
ADGRE5	NM_001025160	29.8427	0.00029906	0.0172403	0.0823059	-12.1498	2.26944	27.5732
MATR3	NM_001194956	71.4214	2.24298e-08	4.13396e-06	0.0812509	-12.3076	5.36698	66.0544
ZMYM2	NM_001190965	26.4096	0.000696756	0.0342567	0.0749026	-13.3507	1.8403	24.5693
AKIRIN1	NM_001136275	26.4765	0.000700971	0.0343014	0.0722318	-13.8443	1.78361	24.6929
TRIP12	NM_001348322	32.2818	0.00019414	0.0121338	0.0672579	-14.8681	2.03438	30.2474
YTHDF3	NR_102434	53.0458	2.11632e-06	0.000242896	0.0610611	-16.377	3.05264	49.9931
HIF1A	NM_181054	28.7398	0.000547963	0.0283526	0.0549672	-18.1927	1.49744	27.2424
VNN2	NM_001242350	63.9827	3.52131e-07	5.16776e-05	0.049225	-20.3149	3.00179	60.9809
CFLAR	NR_147245	42.8536	4.14722e-05	0.00341099	0.0433047	-23.0922	1.77874	41.0749
RHOA	NM_001313945	32.5921	0.000644098	0.032462	0.0323323	-30.9288	1.02077	31.5714
